# Supplementary material for: Impact of Probiotics on Atopic Dermatitis in Pediatric Patients: A Systematic Review and Meta-Analysis
Source: Medicina (Kaunas). 2025 Nov 24;61(12):2090. doi: 10.3390/medicina61122090 (PMC12735213; doi:10.3390/medicina61122090)
Supplement: Supplementary file 1 [file medicina-61-02090-s001.zip]

Archive with 3 entries (3 files):
- File S1.pdf
- File S2. Data Extraction Tables.xlsx
- File S3. Risk of Bias Tables.xlsx
