# Supplementary material for: Impact of Probiotics on Atopic Dermatitis in Pediatric Patients: A Systematic Review and Meta-Analysis
Source: Medicina (Kaunas). 2025 Nov 24;61(12):2090. doi: 10.3390/medicina61122090 (PMC12735213; doi:10.3390/medicina61122090)
Supplement: Supplementary file 1 [file medicina-61-02090-s001.zip › File S2. Data Extraction Tables.xlsx]

## Sheet: Cukrowska 2021
Agreed
Study Identification
Sponsorship source	This research was financed by National Centre for Research and Development (project number N R12-0101-10/2011), Warsaw, Poland, and by the internal grant the Children’s Memorial Health Institute (project number S163/2020), Warsaw, Poland.
Country	Poland
Setting	the outpatient allergic clinic of the Children’s Memorial Health Institute in Warsaw, the outpatient allergic clinic of the Medical University in Białystok, the outpatient dermatology and allergic clinic in Warsaw, and the outpatient dermatology clinic in Sochaczew)
Comments	Clinical Trial Number: NCT04738565
Authors name	Bozena Cukrowska
Institution	Department of Pathomorphology, the Children’s Memorial Health Institute,
Email	cukrowska@ipczd.pl
Address	Aleja Dzieci Polskich 20, 04-730 Warsaw, Poland
Start date	June 2012
End date	December 2015
Setting: Hospital vs. Outpatient
Methods
Design	Randomized controlled trial
Group	Parallel group
Other Methods	N/A
Population
Inclusion criteria	Study inclusion criteria were diagnosis of AD according to Hanifin and Rajka’s criteria [26], SCORAD index > 10 points [25], suspected allergy to cow’s milk protein (CMP).
Exclusion criteria	Study exclusion criteria included age over 24 months, acute skin infections, the presence of other severe diseases, systemic corticosteroid treatment, and use of probiotics or antibiotics within the 6 weeks preceding study inclusion. The children who received antibiotic therapy during the study were
Group differences	No significant differences between the study groups
Total sample size	151
Number of withdrawals	50
Reason for withdrawals	17 were withdrawn because of antibiotic therapy (8), deterioration of AD (3), refusal to take product (3), and failure to attend the visit (3) 33 more were withdrawn after 3 months of intervention because of no contact (21), change of residence (2), and failure to attend the visit (10)
Recruitment Period	N/A
Years of Follow Up ± SD	9 months
Total Person Years of Follow Up ± SD	75.75
How "Probiotic" is Defined	Probiotics are defined as live microorganisms which, when administered at the right dose, have a positive effect on human health
Type of probiotic
	Intervention (Probiotic Group)	Control (Placebo Group)	Overall
Mean age (years) ± SD	Age in Months: 8.2 ± 6.1(4–23)	Age in Months: 8.8 ± 6.6 (2–23)	N/A
Type of Atopic Condition	Atopic Dermatitis, Cows Milk Protein Allergy	Atopic Dermatitis or CMP allergy	Atopic Dermatitis or CMP allergy
Current Treatment for Atopic Condition	Oral antihistamines, topical antibiotic, and steroid ointments	Oral antihistamines, topical antibiotic, and steroid ointments	Oral antihistamines, topical antibiotic, and steroid ointments
Mean SCORAD indices at baseline ± SD	40.4 ± 20.0 (14–103)	35.3 ± 17.7 (12–99)	N/A
Disease Duration	N/A	N/A	N/A
Nasal Symptom Score, Non-Nasal Symptom Score, Sleep Quality	N/A	N/A	N/A
Measurement of Baseline Cytokine Levels	N/A	N/A	N/A
How atopic condition is defined	Atopic dermatitis (AD) is a chronic and recurrent skin disease of allergic origin that affects people with genetic predisposition, is characterized by intimal hyperplasia, dry skin, and periodic inflammatory and exudative lesions	Atopic dermatitis (AD) is a chronic and recurrent skin disease of allergic origin that affects people with genetic predisposition, is characterized by intimal hyperplasia, dry skin, and periodic inflammatory and exudative lesions	Atopic dermatitis (AD) is a chronic and recurrent skin disease of allergic origin that affects people with genetic predisposition, is characterized by intimal hyperplasia, dry skin, and periodic inflammatory and exudative lesions
How probiotic exposure is defined	Received received a mixture of 50% of Lactobacillus casei ŁOCK 0919, 25% of Lactobacillus rhamnosus ŁOCK 0908, 25% of Lactobacillus rhamnosus ŁOCK 090	N/A	Received received a mixture of 50% of Lactobacillus casei ŁOCK 0919, 25% of Lactobacillus rhamnosus ŁOCK 0908, 25% of Lactobacillus rhamnosus ŁOCK 090
Measurement of Baseline Eosinophil Levels	N/A	N/A	N/A
Measure of IgE	57.0 ± 98.0 kU/mL	64.0 ± 95.4 kU/mL	N/A
Family History of Allergy	80.3%	76.5%	N/A
Sex (Male or Female) ± SD	37 M, 29 F	48 M, 29 F	N/A
Interventions
	Intervention (Probiotic Group)	Control (Placebo Group)
Number of participants allocated	66	68
Dose	1 billion (1 × 109) colony-forming units (CFU) of probiotic in 10 ml of water	Maltodextrin in 10 ml of water
Frequency	Once a day	Once a day
Other	Allergen sensitized patients: 70.5% (n = 34) and 69.8% (n = 37) in the probiotic and placebo group, respectively	Allergen sensitized patients: 70.5% (n = 34) and 69.8% (n = 37) in the probiotic and placebo group, respectively
Type of Probiotic Administered (if combination, specify)	Study subjects received a mixture of three probiotic strains containing 1 billion (1 × 109) colony-forming units (CFU) of selected bacteria in the following proportions: 50% of Lactobacillus casei ŁOCK 0919, 25% of Lactobacillus rhamnosus ŁOCK 0908, 25% of Lactobacillus rhamnosus ŁOCK 0900 (Latopic®, Biomed S.A., Cracow, Poland).	N/A
Route of Probiotic Administration	The probiotic preparation or placebo was administered orally after the contents of the sachet were dissolved in a small amount (approximately 10 mL) of water, once a day for three month	The probiotic preparation or placebo was administered orally after the contents of the sachet were dissolved in a small amount (approximately 10 mL) of water, once a day for three month
Duration of Probiotic Intervention	3 months	N/A
Outcomes
SCORAD (Objective; Subjective)
	Baseline			Follow-ups (9 months)			Post-Intervention (3 months)
	mean	SD	p-value	mean	SD	p-value	mean	SD	p-value
Intervention (Probiotic Group)	40.4	20		12.5	15.4	0.704	17.6	14.8	0.881
Control (Placebo Group)	35.7	17.8		13.1	13.3	0.704	18.9	17.5	0.881
Sean Chang
Study Identification
Sponsorship source
Country	Poland
Setting	Outpatient
Comments
Authors name	Bozena Cukrowska
Institution	Department of Pathomorphology, the Children’s Memorial Health Institute,
Email	cukrowska@ipczd.pl
Address	Department of Pathomorphology, the Children’s Memorial Health Institute, Aleja Dzieci Polskich 20, 04-730 Warsaw, Poland
Start date	June 2012
End date	December 2015
Setting: Hospital vs. Outpatient	Outpatient
Methods
Design	Randomized controlled trial
Group	Parallel group
Other Methods
Population
Inclusion criteria	Patients under age of 2 years, diagnosis of AD according to Hanifin and Rajka’s criteria, SCORAD index > 10 points, suspected allergy to cow’s milk protein (CMP)
Exclusion criteria	Age over 24 months, acute skin infections, the presence of other severe diseases, systemic corticosteroid treatment, and use of probiotics or antibiotics within the 6 weeks preceding study inclusion, children who received antibiotic therapy during the study
Group differences	No significant differences between the study groups
Total sample size	151
Number of withdrawals	14
Reason for withdrawals	antibiotic therapy (n = 4 in each group), refusal to take the probiotic (n = 2) or placebo preparation (n = 1), and failure to attend a study visit (n = 2 in the probiotic group and n = 1 in the placebo group). Additionally, parents of three children (n = 1 in the probiotic group and n = 2 in the placebo group) refused to continue the study due to AD symptom exacerbation
Recruitment Period
Years of Follow Up ± SD	1
Total Person Years of Follow Up ± SD	151
How "Probiotic" is Defined	Probiotics are defined as live microorganisms which, when administered at the right dose, have a positive effect on human health
Type of probiotic	Lactobacillus rhamnosus ŁOCK 0900, Lactobacillus rhamnosus ŁOCK 0908, and Lactobacillus casei ŁOCK 091
	Intervention (Probiotic Group)	Control (Placebo Group)	Overall
Mean age (years) ± SD	8.2 ± 6.1	8.8 ± 6.6
Type of Atopic Condition	Atopic Dermatitis or CMP allergy	Atopic Dermatitis or CMP allergy	Atopic Dermatitis or CMP allergy
Current Treatment for Atopic Condition	Oral antihistamines, topical antibiotic, and steroid ointments	Oral antihistamines, topical antibiotic, and steroid ointments	Oral antihistamines, topical antibiotic, and steroid ointments
Mean SCORAD indices at baseline ± SD	40.4 ± 20.0	35.7 ± 17.8
Disease Duration
Nasal Symptom Score, Non-Nasal Symptom Score, Sleep Quality	N/A	N/A	N/A
Measurement of Baseline Cytokine Levels	57.0 kU/mL	64.0 kU/mL
How atopic condition is defined	Atopic dermatitis (AD) is a chronic and recurrent skin disease of allergic origin that affects people with genetic predisposition, is characterized by intimal hyperplasia, dry skin, and periodic inflammatory and exudative lesions	Atopic dermatitis (AD) is a chronic and recurrent skin disease of allergic origin that affects people with genetic predisposition, is characterized by intimal hyperplasia, dry skin, and periodic inflammatory and exudative lesions	Atopic dermatitis (AD) is a chronic and recurrent skin disease of allergic origin that affects people with genetic predisposition, is characterized by intimal hyperplasia, dry skin, and periodic inflammatory and exudative lesions
How probiotic exposure is defined	Received received a mixture of 50% of Lactobacillus casei ŁOCK 0919, 25% of Lactobacillus rhamnosus ŁOCK 0908, 25% of Lactobacillus rhamnosus ŁOCK 090	N/A	Received received a mixture of 50% of Lactobacillus casei ŁOCK 0919, 25% of Lactobacillus rhamnosus ŁOCK 0908, 25% of Lactobacillus rhamnosus ŁOCK 090
Measurement of Baseline Eosinophil Levels
Measure of IgE	Several measures for different allergens	Several measures for different allergens	Several measures for different allergens
Family History of Allergy	80.3%	76.5%
Sex (Male or Female) ± SD	37 M, 29 F	48 M, 29 F
Interventions
	Intervention (Probiotic Group)	Control (Placebo Group)
Number of participants allocated	66	68
Dose	1 billion (1 × 109) colony-forming units (CFU) of probiotic in 10 ml of water	Maltodextrin in 10 ml of water
Frequency	Once a day	Once a day
Other
Type of Probiotic Administered (if combination, specify)	50% of Lactobacillus casei ŁOCK 0919, 25% of Lactobacillus rhamnosus ŁOCK 0908, 25% of Lactobacillus rhamnosus ŁOCK 090	N/A
Route of Probiotic Administration	Oral	N/A
Duration of Probiotic Intervention	3 months	N/A
Outcomes
SCORAD (Objective; Subjective)
	Baseline			Follow-ups (9 months)			Post-Intervention (3 months)
	mean	SD	p-value	mean	SD	p-value	mean	SD	p-value
Intervention (Probiotic Group)	40.4	20	0	-28.8	17.1	0	-22.8	17.5	0
Control (Placebo Group)	35.7	17.8	0	-23.2	20.9	0	-16.7	17.9	0
Soham Kondle
Study Identification
Sponsorship source	This research was financed by National Centre for Research and Development (project number N R12-0101-10/2011), Warsaw, Poland, and by the internal grant the Children’s Memorial Health Institute (project number S163/2020), Warsaw, Poland.
Country	Poland
Setting	the outpatient allergic clinic of the Children’s Memorial Health Institute in Warsaw, the outpatient allergic clinic of the Medical University in Białystok, the outpatient dermatology and allergic clinic in Warsaw, and the outpatient dermatology clinic in Sochaczew)
Comments	Clinical Trial Number: NCT04738565
Authors name	Bozena Cukrowska
Institution	Department of Pathomorphology, the Children’s Memorial Health Institute
Email	cukrowska@ipczd.pl
Address	Aleja Dzieci Polskich 20, 04-730 Warsaw, Poland
Start date	June 2012
End date	December 2015
Setting: Hospital vs. Outpatient	Outpatient
Methods
Design	Randomized controlled trial
Group	Parallel group
Other Methods
Population
Inclusion criteria	Study inclusion criteria were diagnosis of AD according to Hanifin and Rajka’s criteria [26], SCORAD index > 10 points [25], suspected allergy to cow’s milk protein (CMP).
Exclusion criteria	Study exclusion criteria included age over 24 months, acute skin infections, the presence of other severe diseases, systemic corticosteroid treatment, and use of probiotics or antibiotics within the 6 weeks preceding study inclusion. The children who received antibiotic therapy during the study were
Group differences
Total sample size	151
Number of withdrawals	50
Reason for withdrawals	17 were withdrawn because of antibiotic therapy (8), deterioration of AD (3), refusal to take product (3), and failure to attend the visit (3) 33 more were withdrawn after 3 months of intervention because of no contact (21), change of residence (2), and failure to attend the visit (10)
Recruitment Period
Years of Follow Up ± SD
Total Person Years of Follow Up ± SD
How "Probiotic" is Defined
Type of probiotic	study subjects received a mixture of three probiotic strains containing 1 billion (1 × 109) colony-forming units (CFU) of selected bacteria in the following proportions: 50% of Lactobacillus casei ŁOCK 0919, 25% of Lactobacillus rhamnosus ŁOCK 0908, 25% of Lactobacillus rhamnosus ŁOCK 0900 (Latopic®, Biomed S.A., Cracow, Poland)
	Intervention (Probiotic Group)	Control (Placebo Group)	Overall
Mean age (years) ± SD	Age in Months: 8.2 ± 6.1(4–23)	Age in Months: 8.8 ± 6.6 (2–23)
Type of Atopic Condition	Atopic Dermatitis, Cows Milk Protein Allergy
Current Treatment for Atopic Condition
Mean SCORAD indices at baseline ± SD	40.4 ± 20.0 (14–103)	35.3 ± 17.7 (12–99)
Disease Duration
Nasal Symptom Score, Non-Nasal Symptom Score, Sleep Quality
Measurement of Baseline Cytokine Levels
How atopic condition is defined	All subjects met three out of Hanifin and Rajka’s four major diagnostic criteria for AD: onset in early childhood: chronic recurrent nature of lesions, pruritus, characteristic lesion morphology and distribution, and positive family history for atopy (allergic conditions in family members: parents and/or siblings)
How probiotic exposure is defined
Measurement of Baseline Eosinophil Levels
Measure of IgE
Family History of Allergy
Sex (Male or Female) ± SD
Interventions
	Intervention (Probiotic Group)	Control (Placebo Group)
Number of participants allocated	48	53
Dose	1*10^9
Frequency	daily
Other	Allergen sensitized patients: 70.5% (n = 34) and 69.8% (n = 37) in the probiotic and placebo group, respectively	Allergen sensitized patients: 70.5% (n = 34) and 69.8% (n = 37) in the probiotic and placebo group, respectively
Type of Probiotic Administered (if combination, specify)	Study subjects received a mixture of three probiotic strains containing 1 billion (1 × 109) colony-forming units (CFU) of selected bacteria in the following proportions: 50% of Lactobacillus casei ŁOCK 0919, 25% of Lactobacillus rhamnosus ŁOCK 0908, 25% of Lactobacillus rhamnosus ŁOCK 0900 (Latopic®, Biomed S.A., Cracow, Poland).
Route of Probiotic Administration	The probiotic preparation or placebo was administered orally after the contents of the sachet were dissolved in a small amount (approximately 10 mL) of water, once a day for three month	The probiotic preparation or placebo was administered orally after the contents of the sachet were dissolved in a small amount (approximately 10 mL) of water, once a day for three month
Duration of Probiotic Intervention	three months
Outcomes
SCORAD (Objective; Subjective)
	Baseline			Follow-ups (9 months)			Post-Intervention (3 months)
	mean	SD	p-value	mean	SD	p-value	mean	SD	p-value
Intervention (Probiotic Group)	40.4	20		12.5	15.4	0.704	17.6	14.8	0.881
Control (Placebo Group)	35.3	17.7		13.1	13.3	0.704	18.9	17.5	0.881

## Sheet: Carucci 2022
Agreed
Study Identification
Sponsorship source	DSM I-Health Inc. Cromwell, CT, US to the Department of Translational Medical Science University of Naples Federico II
Country	Italy
Setting	Outpatient
Comments	N/A
Authors name	Laura Carucci
Institution	Department of Translational Medical Science, University of Naples Federico II
Email	berni@unina.it
Address	University of Naples “Federico II”, via Sergio Pansini 5, 80131, Naples, Italy
Start date	N/A
End date	N/A
Setting: Hospital vs. Outpatient	Outpatient
Methods
Design	Randomized controlled trial
Group	Parallel group
Other Methods	randomized, double-blind, placebo-controlled trial
Population
Inclusion criteria	children b/t 6–36 months, both sexes, with a diagnosis of AD
Exclusion criteria	Children age<6 months or >36 months; concomitant presence of acute or chronic infectious diseases, autoimmune diseases, immunodeficiencies, chronic systemic, pulmonary, gastrointestinal and/or cardiac diseases, malignancies, genetic and metabolic diseases, ichthyosis, cardiovascular, respiratory or gastrointestinal malformations; administration of pre−/pro−/synbiotics, systemic immunomodulators, …
Group differences	Group A, received placebo capsule once a day. Group B, received isocolor and isosmell capsule containing 1 x 10^10 CFU LGG once a day.
Total sample size
Number of withdrawals	9
Reason for withdrawals	Lost during the follow-up
Recruitment Period	September 2019 to December 2020
Years of Follow Up ± SD	N/A
Total Person Years of Follow Up ± SD	N/A
How "Probiotic" is Defined	Lacticaseibacillus rhamnosus GG
Type of probiotic
	Intervention	Control	Overall
Mean age (years) ± SD	18.9 ± 8.6	16.4 ± 7.4	N/A
Type of Atopic Condition	AD	AD	Atopic Dermatitis
Current Treatment for Atopic Condition	N/A	N/A	N/A
Mean SCORAD indices at baseline ± SD	30.8 ± 12.8	29.8 ± 12.1	N/A
Disease Duration	N/A	N/A	N/A
Nasal Symptom Score, Non-Nasal Symptom Score, Sleep Quality	N/A	N/A	N/A
Measurement of Baseline Cytokine Levels	N/A	N/A	N/A
How atopic condition is defined	Atopic dermatitis (AD) is a chronic inflammatory skin disease affecting up to 20% of the pediatric population associated with alteration of skin and gut microbiome.	Atopic dermatitis (AD) is a chronic inflammatory skin disease affecting up to 20% of the pediatric population associated with alteration of skin and gut microbiome.	Atopic dermatitis (AD) is a chronic inflammatory skin disease affecting up to 20% of the pediatric population associated with alteration of skin and gut microbiome.
How probiotic exposure is defined	Oral consumption of isocolor and isosmell capsule containing 1 x 10^10 CFU LGG	N/A	Oral consumption of isocolor and isosmell capsule containing 1 x 10^10 CFU LGG
Measurement of Baseline Eosinophil Levels	N/A	N/A	N/A
Measure of IgE	≤0.35 kU/L	≤0.35 kU/L	≤0.35 kU/L
Family History of Allergy	74%	76%	N/A
Sex (Male or Female) ± SD	31 M, 19 F	33 M, 17 F	N/A
Interventions
	Intervention	Control
Number of participants allocated	50	50
Dose	isocolor and isosmell capsule containing 1 x 1010 CFU LGG	placebo capsule
Frequency	once daily	once daily
Other	N/A	N/A
Type of Probiotic Administered (if combination, specify)	Lacticaseibacillus rhamnosus GG	N/A
Route of Probiotic Administration	oral	oral
Duration of Probiotic Intervention	12 weeks	12 weeks
Outcomes
SCORAD (Objective; Subjective)
	Baseline			Follow-ups (week 12)			Post-Intervention (week 16)
	mean	SD	p-value	mean	SD	p-value	mean	SD	p-value
Intervention	30.8	12.8
Control	29.8	12.1							0.05
Chris Barnes
Study Identification
Sponsorship source	Wiley
Country	Italy
Setting
Comments
Authors name	Laura Carucci
Institution	Department of Translational Medical Science, University of Naples Federico II
Email
Address
Start date
End date
Setting: Hospital vs. Outpatient	Outpatient
Methods
Design	Randomized controlled trial
Group
Other Methods	randomized, double-blind, placebo-controlled trial
Population
Inclusion criteria	children b/t 6–36 months, both sexes, with a diagnosis of AD
Exclusion criteria	Children age<6 months or >36 months; concomitant presence of acute or chronic infectious diseases, autoimmune diseases, immunodeficiencies, chronic systemic, pulmonary, gastrointestinal and/or cardiac diseases, malignancies, genetic and metabolic diseases, ichthyosis, cardiovascular, respiratory or gastrointestinal malformations; administration of pre−/pro−/synbiotics, systemic immunomodulators, …
Group differences	Group A, received placebo capsule once a day. Group B, received isocolor and isosmell capsule containing 1 x 10^10 CFU LGG once a day.
Total sample size	112 subjects
Number of withdrawals	12 withdrawals/exclusions (9 left during follow-up)
Reason for withdrawals	presence of at least one exclusion criteria
Recruitment Period
Years of Follow Up ± SD	Follow-up after week 4, 8, 12, & 16.
Total Person Years of Follow Up ± SD
How "Probiotic" is Defined
Type of probiotic	Lacticaseibacillus rhamnosus GG
	Intervention	Control	Overall
Mean age (years) ± SD	18.9 ± 8.6	16.4 ± 7.4
Type of Atopic Condition	AD	AD
Current Treatment for Atopic Condition
Mean SCORAD indices at baseline ± SD	30.8 ± 12.8	29.8 ± 12.1
Disease Duration
Nasal Symptom Score, Non-Nasal Symptom Score, Sleep Quality
Measurement of Baseline Cytokine Levels
How atopic condition is defined
How probiotic exposure is defined
Measurement of Baseline Eosinophil Levels
Measure of IgE
Family History of Allergy
Sex (Male or Female) ± SD
Interventions
	Intervention	Control
Number of participants allocated	46	45
Dose	isocolor and isosmell capsule containing 1 x 1010 CFU LGG	placebo capsule
Frequency	once daily	once daily
Other
Type of Probiotic Administered (if combination, specify)	Lacticaseibacillus rhamnosus GG
Route of Probiotic Administration	oral	oral
Duration of Probiotic Intervention	12 weeks	12 weeks
Outcomes
SCORAD (Objective; Subjective)
	Baseline			Follow-ups (week 12)			Post-Intervention (week 16)
	mean	SD	p-value	mean	SD	p-value	mean	SD	p-value
Intervention	30.8	12.8
Control	29.8	12.1							0.05
Sean Chang
Study Identification
Sponsorship source	DSM I-Health Inc. Cromwell, CT, US to the Department of Translational Medical Science University of Naples Federico II
Country	Italy
Setting	Outpatient
Comments
Authors name	Roberto Berni Canan
Institution	Department of Translational Medical Science, Pediatric section, University of Naples “Federico II”
Email	berni@unina.it
Address	University of Naples “Federico II”, via Sergio Pansini 5, 80131, Naples, Italy
Start date	N/A
End date	N/A
Setting: Hospital vs. Outpatient	Outpatient
Methods
Design	Randomized controlled trial
Group	Parallel group
Other Methods
Population
Inclusion criteria	AD children aged 6–36 months
Exclusion criteria	age<6 months or >36 months; concomitant presence of acute or chronic infectious diseases, autoimmune diseases, immunodeficiencies, chronic systemic, pulmonary, gastrointestinal and/or cardiac diseases, malignancies, genetic and metabolic diseases, ichthyosis, cardiovascular, respiratory or gastrointestinal malformations; administration of pre−/pro−/syn-biotics, systemic immunomodulators, corticos…
Group differences	No significant group differences
Total sample size	100
Number of withdrawals	9
Reason for withdrawals	Lost during the follow-up
Recruitment Period	September 2019 to December 2020
Years of Follow Up ± SD	0
Total Person Years of Follow Up ± SD	0
How "Probiotic" is Defined	Lacticaseibacillus rhamnosus GG
Type of probiotic	Isocolor and isosmell capsule containing 1 x 10^10 CFU LGG
	Intervention	Control	Overall
Mean age (years) ± SD	18.9 ± 8.6 months	16.4 ± 7.4 months
Type of Atopic Condition	Atopic Dermatitis	Atopic Dermatitis	Atopic Dermatitis
Current Treatment for Atopic Condition
Mean SCORAD indices at baseline ± SD	30.8 ± 12.8	29.8 ± 12.1
Disease Duration	N/A	N/A	N/A
Nasal Symptom Score, Non-Nasal Symptom Score, Sleep Quality	N/A	N/A	N/A
Measurement of Baseline Cytokine Levels
How atopic condition is defined	Atopic dermatitis (AD) is a chronic inflammatory skin disease affecting up to 20% of the pediatric population associated with alteration of skin and gut microbiome.	Atopic dermatitis (AD) is a chronic inflammatory skin disease affecting up to 20% of the pediatric population associated with alteration of skin and gut microbiome.	Atopic dermatitis (AD) is a chronic inflammatory skin disease affecting up to 20% of the pediatric population associated with alteration of skin and gut microbiome.
How probiotic exposure is defined	Oral consumption of isocolor and isosmell capsule containing 1 x 10^10 CFU LGG	N/A	Oral consumption of isocolor and isosmell capsule containing 1 x 10^10 CFU LGG
Measurement of Baseline Eosinophil Levels
Measure of IgE	≤0.35 kU/L	≤0.35 kU/L	≤0.35 kU/L
Family History of Allergy	74%	76%
Sex (Male or Female) ± SD	31 M, 19 F	33 M, 17 F
Interventions
	Intervention	Control
Number of participants allocated	50	50
Dose	1 capsule of 1 x 1010 CFU LGG	1 placebo capsule
Frequency	once a day	once a day
Other
Type of Probiotic Administered (if combination, specify)	Lacticaseibacillus rhamnosus GG (LGG)	N/A
Route of Probiotic Administration	Oral	N/A
Duration of Probiotic Intervention	12 weeks	N/A
Outcomes
SCORAD (Objective; Subjective)
	Baseline			Follow-ups (week 12)			Post-Intervention (week 16)
	mean	SD	p-value	mean	SD	p-value	mean	SD	p-value
Intervention	30.8	12.8
Control	29.8	12.1

## Sheet: Navarro-López 2018
Agreed
Study Identification
Sponsorship source	N/A
Country	Spain
Setting	outpatient hospital Centro Dermatológico Estético de Alicante, Alicante, Spain
Comments	N/A
Authors name	Vincente Navarro-Lopez
Institution	Department of Clinical Medicine, Universidad Catolica San Antonio de Murcia
Email	vnavarro@ucam.edu
Address	Campus de los Jeronimos, s/n 30107 Guadalupe (Murcia), Spain
Start date	March 2016
End date	June 2016
Setting: Hospital vs. Outpatient	Outpatient
Methods
Design	Randomized controlled trial
Group	Parallel group
Other Methods	N/A
Population
Inclusion criteria	-children aged 4 to 17 years with moderate atopic dermatitis. The groups were stratified and block randomized according to sex, age, and age of onset. -children between 4 and 17 years old, with a diagnosis of AD that meets the Hanifin and Rajka criteria (eTable 1 in Supplement 2) and moderate SCORAD index (from 20 to 40)22 who had been prescribed topical steroids for the treatment of AD. Particip…
Exclusion criteria	Use of systemic corticosteroids, methotrexate, cyclosporine, or anti-tumor necrosis factor drugs in the previous 3 months. Use of antibiotics in the previous 2 weeks or a concomitant diagnosis of of intolerance to gluten and/or lactose or signs of bacterial infection.
Group differences	No significant differences in the baseline characteristics
Total sample size	50 children
Number of withdrawals	0
Reason for withdrawals	n/a
Recruitment Period	March 2016 to June 2016
Years of Follow Up ± SD	n/a
Total Person Years of Follow Up ± SD	n/a
How "Probiotic" is Defined	Pill containing 109 colony-forming units (CFUs) of a mixture of the 3 probiotic strains in a 1:1:1 ratio
Type of probiotic	Pill with a mixture of Bifidobacterium lactis CECT 8145,B longum CECT 7347, and Lactobacillus casei CECT 9104
	Intervention (Probiotic Group)	Control (Placebo Group)	Overall
Mean age (years) ± SD	9.35 ± 3.58	8.96 ± 3.94	n/a
Type of Atopic Condition	Atopic Dermatitis	Atopic Dermatitis	Atopic Dermatitis
Current Treatment for Atopic Condition	treatment during the 12-week study pe- riod with topical methylprednisolone aceponate, moisturizer, and 1 oral antihistamine	treatment during the 12-week study pe- riod with topical methylprednisolone aceponate, moisturizer, and 1 oral antihistamine	Topical steroids
Mean SCORAD indices at baseline ± SD	33.58 ± 3.38	31.64 ± 5.05	n/a
Disease Duration	n/a	n/a	n/a
Nasal Symptom Score, Non-Nasal Symptom Score, Sleep Quality	N/A	N/A	N/A
Measurement of Baseline Cytokine Levels	IL4: 32.19 ± 8.35, IL5: 4.35 ± 0.68, IL-10: 13.68 ± 5.08, IL-13: 85.52 ± 12.38	IL4: 30.11 ± 4.56, IL5: 4.34 ± 0.45, IL-10: 12.31 ± 3.41, IL-13: 81.82 ± 13.24	n/a
How atopic condition is defined	AD that meets the Hanifin and Rajka criteria	AD that meets the Hanifin and Rajka criteria	AD that meets the Hanifin and Rajka criteria
How probiotic exposure is defined	Oral consumption of a pill containing 109 colony-forming units (CFUs) of a mixture of the 3 probiotic strains in a 1:1:1 ratio	Oral consumption of a pill containing 109 colony-forming units (CFUs) of a mixture of the 3 probiotic strains in a 1:1:1 ratio	Oral consumption of a pill containing 109 colony-forming units (CFUs) of a mixture of the 3 probiotic strains in a 1:1:1 ratio
Measurement of Baseline Eosinophil Levels	300 +/- 545	390 +/- 465	n/a
Measure of IgE	989 +/- 1714	773 +/- 1528	n/a
Family History of Allergy	n/a	n/a	n/a
Sex (Male or Female) ± SD	13M, 13F	13F, 11M	n/a
Interventions
	Intervention (Probiotic Group)	Control (Placebo Group)
Number of participants allocated	26	24
Dose	daily a pill containing 109 colony-forming units (CFUs	1 pill
Frequency	Once daily	Once daily
Other	n/a	n/a
Type of Probiotic Administered (if combination, specify)	Pill containing 109 colony-forming units (CFUs) of a mixture of Bifidobacterium lactis CECT 8145, B longum CECT 7347, and Lactobacillus casei CECT 9104 in a 1:1:1 ratio	participants in the placebo group received a pill containing only maltodextrin.
Route of Probiotic Administration	Oral	Oral
Duration of Probiotic Intervention	12 weeks	12 weeks
Outcomes
SCORAD (Objective; Subjective)
	Baseline			Post-Intervention (Week 12)
	mean	Min	Max	mean	Min	Max
Intervention (Probiotic Group)	33.8	29	38.5	-27	-31.1	-22.8
Control (Placebo Group)	32.2	27.4	37	-7.8	-11.9	-3.6
Sean Chang
Study Identification
Sponsorship source
Country	Spain
Setting	Outpatient hospital
Comments
Authors name	Vincente Navarro-Lopez
Institution	Department of Clinical Medicine, Universidad Catolica San Antonio de Murcia
Email	vnavarro@ucam.edu
Address	Campus de los Jeronimos, s/n 30107 Guadalupe (Murcia), Spain
Start date	March 2016
End date	June 2016
Setting: Hospital vs. Outpatient	Outpatient
Methods
Design	Randomized controlled trial
Group	Parallel group
Other Methods
Population
Inclusion criteria	Children between 4 and 17 years old, with a diagnosis of AD that meets Hanifin and Rajka criteria and moderate SCORAD index who had been prescribed topical steroids for AD. Consumption of a Mediterranean diet.
Exclusion criteria	Use of systemic corticosteroids, methotrexate, cyclosporine, or anti-tumor necrosis factor drugs in the previous 3 months. Use of antibiotics in the previous 2 weeks or a concomitant diagnosis of of intolerance to gluten and/or lactose or signs of bacterial infection.
Group differences	No significant differences in the baseline characteristics
Total sample size	50
Number of withdrawals	3
Reason for withdrawals	Declined further contact, nonadherence to protocol, concurrent disease
Recruitment Period	March 2016 to June 2016
Years of Follow Up ± SD	0
Total Person Years of Follow Up ± SD	0
How "Probiotic" is Defined	Pill containing 109 colony-forming units (CFUs) of a mixture of the 3 probiotic strains in a 1:1:1 ratio
Type of probiotic	Pill with a mixture of Bifidobacterium lactis CECT 8145,B longum CECT 7347, and Lactobacillus casei CECT 9104
	Intervention (Probiotic Group)	Control (Placebo Group)	Overall
Mean age (years) ± SD	9.35 ± 3.58	8.96 ± 3.94
Type of Atopic Condition	Atopic Dermatitis	Atopic Dermatitis	Atopic Dermatitis
Current Treatment for Atopic Condition	Topical steroids	Topical steroids	Topical steroids
Mean SCORAD indices at baseline ± SD	33.58 ± 3.38	31.64 ± 5.05
Disease Duration
Nasal Symptom Score, Non-Nasal Symptom Score, Sleep Quality	N/A	N/A	N/A
Measurement of Baseline Cytokine Levels	IL4: 32.19 ± 8.35, IL5: 4.35 ± 0.68, IL-10: 13.68 ± 5.08, IL-13: 85.52 ± 12.38	IL4: 30.11 ± 4.56, IL5: 4.34 ± 0.45, IL-10: 12.31 ± 3.41, IL-13: 81.82 ± 13.24
How atopic condition is defined	AD that meets the Hanifin and Rajka criteria	AD that meets the Hanifin and Rajka criteria	AD that meets the Hanifin and Rajka criteria
How probiotic exposure is defined	Oral consumption of a pill containing 109 colony-forming units (CFUs) of a mixture of the 3 probiotic strains in a 1:1:1 ratio	Oral consumption of a pill containing 109 colony-forming units (CFUs) of a mixture of the 3 probiotic strains in a 1:1:1 ratio	Oral consumption of a pill containing 109 colony-forming units (CFUs) of a mixture of the 3 probiotic strains in a 1:1:1 ratio
Measurement of Baseline Eosinophil Levels	300/μL	390/μL
Measure of IgE	989 μg/L	773 μg/L
Family History of Allergy
Sex (Male or Female) ± SD	13M, 13F	13F, 11M
Interventions
	Intervention (Probiotic Group)	Control (Placebo Group)
Number of participants allocated	26	24
Dose	1 pill	1 pill
Frequency	Once daily	Once daily
Other
Type of Probiotic Administered (if combination, specify)	Pill containing 109 colony-forming units (CFUs) of a mixture of Bifidobacterium lactis CECT 8145, B longum CECT 7347, and Lactobacillus casei CECT 9104 in a 1:1:1 ratio	Maltodextrin only
Route of Probiotic Administration	Oral	Oral
Duration of Probiotic Intervention	12 weeks	12 weeks
Outcomes
SCORAD (Objective; Subjective)
	Baseline			Post-Intervention (Week 12)
	mean	Min	Max	mean	Min	Max
Intervention (Probiotic Group)	33.8	29	38.5	-27	-31.1	-22.8
Control (Placebo Group)	32.2	27.4	37	-7.8	-11.9	-3.6
Ritu Gaikwad
Study Identification
Sponsorship source
Country	Spain
Setting	outpatient hospital Centro Dermatológico Estético de Alicante, Alicante, Spain
Comments
Authors name
Institution
Email
Address
Start date	March 2016
End date	June 2016
Setting: Hospital vs. Outpatient	outpatient hospital
Methods
Design	Randomized controlled trial
Group	Parallel group
Other Methods
Population
Inclusion criteria	-children aged 4 to 17 years with moderate atopic dermatitis. The groups were stratified and block randomized according to sex, age, and age of onset. -children between 4 and 17 years old, with a diagnosis of AD that meets the Hanifin and Rajka criteria (eTable 1 in Supplement 2) and moderate SCORAD index (from 20 to 40)22 who had been prescribed topical steroids for the treatment of AD. Particip…
Exclusion criteria	Patients were ineligible if they had used systemic immunosuppressive drugs in the previous 3 months or antibiotics in the previous 2 weeks or had a concomitant diagnosis of intestinal bowel disease or signs of bacterial infection. patients were ineligible for the study if they had used systemic corticosteroids, methotrexate, cyclosporine, or anti–tumor necrosis factor drugs in the previous 3 mont…
Group differences
Total sample size	50 children
Number of withdrawals	36 excluded
Reason for withdrawals	10 did not meet inclusion criteria 26 declined to participate
Recruitment Period	March to June 2016
Years of Follow Up ± SD
Total Person Years of Follow Up ± SD
How "Probiotic" is Defined
Type of probiotic
	Intervention (Probiotic Group)	Control (Placebo Group)	Overall
Mean age (years) ± SD	female: 9.2 +/- 3.7
Type of Atopic Condition	atopic dermatitis	atopic dermatitis
Current Treatment for Atopic Condition	treatment during the 12-week study pe- riod with topical methylprednisolone aceponate, moisturizer, and 1 oral antihistamine	treatment during the 12-week study pe- riod with topical methylprednisolone aceponate, moisturizer, and 1 oral antihistamine
Mean SCORAD indices at baseline ± SD	33.58 (3.38)	31.64 (5.05)
Disease Duration
Nasal Symptom Score, Non-Nasal Symptom Score, Sleep Quality
Measurement of Baseline Cytokine Levels	IL-4 32.19 +/- 8.35	IL-4: 30.11 +/- 4.56
How atopic condition is defined
How probiotic exposure is defined
Measurement of Baseline Eosinophil Levels	300 +/- 545	390 +/- 465
Measure of IgE	989 +/- 1714	773 +/- 1528
Family History of Allergy
Sex (Male or Female) ± SD	female: 13 (50%)	female: 13 (54%)
Interventions
	Intervention (Probiotic Group)	Control (Placebo Group)
Number of participants allocated	26	24
Dose	daily a pill containing 109 colony-forming units (CFUs
Frequency	1x/day
Other
Type of Probiotic Administered (if combination, specify)	mixture of the 3 probiotic strains in a 1:1:1 ratio, freeze-dried powder with maltodextrin as a carrier,	participants in the placebo group received a pill containing only maltodextrin.
Route of Probiotic Administration	pill	pill
Duration of Probiotic Intervention	12 weeks	12 weeks
Outcomes
SCORAD (Objective; Subjective)
	Baseline			Post-Intervention (Week 12)
	mean	Min	Max	mean	Min	Max
Intervention (Probiotic Group)	32.2	27.4	37	-27	-31.1	-22.8
Control (Placebo Group)	33.8	29	38.5	-7.8	-11.9	-3.6

## Sheet: Isolauri 2000
Agreed
Study Identification
Sponsorship source	this study was funded by the Academy of Finland, EuropeanUnion (FAIR CT96±1028), and the Medical ResearchFunds of Tampere and Turku University Hospitals.
Country	Finland
Setting	Department of Pediatrics, University of Turku
Comments	N/A
Authors name	E. ISOLAURI
Institution	Department of Paediatrics, University of Turku
Email	N/A
Address	20520 Turku, Finland.
Start date	N/A
End date	N/A
Setting: Hospital vs. Outpatient	Hospital
Methods
Design	Randomized controlled trial
Group	Parallel group
Other Methods	N/A
Population
Inclusion criteria	they fulfilled the Hanifin criteria for atopic eczema in children. Additional inclusion criteria were that the eczema had begun during exclusive breast-feeding and that the patients had had no exposure to any infant formula or substitute formula before enrollment, and that they tolerated the assigned formulas.
Exclusion criteria	N/A
Group differences	two were weaned to a probiotic- supplemented extensively hydrolysed whey formula (Peptidi- Tutteli, Valio Ltd, Helsinki, Finland) and one to the same formula without probiotics. The strains, Bi®dobacterium lactis Bb-12 (Christian Hansen A/S, Hùrsholm, Denmark) and Lactobacillus GG (Valio Ltd, Helsinki, Finland), were selected in view of their documented safety and ef®cacy in controlling acute inf…
Total sample size	27 infants with early onset atopic disease
Number of withdrawals	N/A
Reason for withdrawals	N/A
Recruitment Period	N/A
Years of Follow Up ± SD	N/A
Total Person Years of Follow Up ± SD	N/A
How "Probiotic" is Defined	Probiotics, defined as live microbial food ingredients beneficial to health [1], are normal commensal bacteria of the healthy human gut microflora
Type of probiotic	Bifdobacterium lactis Bb-12 or Lactobacillus strain GG (ATCC 53103)
	Intervention (probiotic)	Control	Overall
Mean age (years) ± SD	N/A	N/A	4.6 mean age enrollment age,
Type of Atopic Condition	atopic eczema	N/A	N/A
Current Treatment for Atopic Condition	N/A	N/A	N/A
Mean SCORAD indices at baseline ± SD	N/A	N/A	at breastfeeding 16 (7-25)
Disease Duration	N/A	N/A	N/A
Nasal Symptom Score, Non-Nasal Symptom Score, Sleep Quality	N/A	N/A	N/A
Measurement of Baseline Cytokine Levels	N/A	N/A	N/A
How atopic condition is defined	N/A	N/A	N/A
How probiotic exposure is defined	N/A	N/A	N/A
Measurement of Baseline Eosinophil Levels	N/A	N/A	N/A
Measure of IgE	N/A	N/A	7 (IQR 0-20) kU/L
Family History of Allergy	N/A	N/A	82% had positive history of atopic diseases in first-degree family members
Sex (Male or Female) ± SD	N/A	N/A	N/A
Interventions
	Intervention (probiotic)	Control
Number of participants allocated	9 for one probiotic, 9 for another probiotic	9
Dose	probiotic bacteria in the formulas ranged from 3 x 10^8 (Lactobacillus GG) to 1 x10^9 (Bifidobacterium lactis Bb-12) colony-forming units (cfu)/g	N/A
Frequency	whenever feeding	N/A
Other		N/A
Type of Probiotic Administered (if combination, specify)	probiotic-supplemented, Bifdobacterium lactis Bb-12 or Lacto- bacillus strain GG (ATCC 53103), extensively hydrolysed whey formulas or to the same formula without probiotics.	extensively hydrolysed whey formulas or to the sameformula without probiotics.
Route of Probiotic Administration	oral	N/A
Duration of Probiotic Intervention	N/A	N/A
Outcomes
SCORAD (Objective; Subjective)
	Baseline				Post-Intervention
	median	Q1	Q3	Total	median	Q1	Q3	Total
Intervention (probiotic)	16	7	25	0	0	0	3.8	0
Control	16	7	25	0	13.4	4.5	18.2	0
Eosinophil Levels
	Baseline			Post-Intervention
	mean	SD	Total	mean	SD	Total
Intervention (probiotic)
Control
Cytokine Level #1 (CD4)
	Baseline				Post-Intervention
	median	Q1	Q3	Total	median	Q1	Q3	Total
Intervention (probiotic)	5601	5092	6189	0	1404	1021	1635	0
Control	5118	4735	5555	0	4456	3482	5235	0
Cytokine Level #2 (CD8)
	Baseline				Post-Intervention
	median	Q1	Q3	Total	median	Q1	Q3	Total
Intervention (probiotic)	12	11	17	0	11	9	12	0
Control	15	10	17	0	10	9	12	0
Ritu Gaikwad
Study Identification
Sponsorship source
Country	Finland
Setting	Department of Pediatrics, University of Turku
Comments
Authors name
Institution
Email
Address
Start date
End date
Setting: Hospital vs. Outpatient	outpatient?
Methods
Design	Randomized controlled trial
Group	Parallel group
Other Methods
Population
Inclusion criteria	they fulfilled the Hanifin criteria for atopic eczema in children. Additional inclusion criteria were that the eczema had begun during exclusive breast-feeding and that the patients had had no exposure to any infant formula or substitute formula before enrollment, and that they tolerated the assigned formulas.
Exclusion criteria
Group differences
Total sample size	27 infants with early onset atopic disease
Number of withdrawals
Reason for withdrawals
Recruitment Period
Years of Follow Up ± SD
Total Person Years of Follow Up ± SD
How "Probiotic" is Defined
Type of probiotic
	Intervention (probiotic)	Control	Overall
Mean age (years) ± SD			4.6 mean age enrollment age, atopic eczema began at 1.6 (1.3-2.0)
Type of Atopic Condition	early onset atopic disease
Current Treatment for Atopic Condition
Mean SCORAD indices at baseline ± SD			at breastfeeding 16 (7-25)
Disease Duration
Nasal Symptom Score, Non-Nasal Symptom Score, Sleep Quality
Measurement of Baseline Cytokine Levels
How atopic condition is defined
How probiotic exposure is defined
Measurement of Baseline Eosinophil Levels
Measure of IgE			7 (IQR 0-20) kU/L
Family History of Allergy			82% had positive history of atopic diseases in first-degree family members
Sex (Male or Female) ± SD
Interventions
	Intervention (probiotic)	Control
Number of participants allocated
Dose	probiotic bacteria in the formulas ranged from 3 x 10^8 (Lactobacillus GG) to 1 x10^9 (Bifidobacterium lactis Bb-12) colony-forming units (cfu)/g
Frequency
Other
Type of Probiotic Administered (if combination, specify)	strains, Bifidobacterium lactis Bb-12 (Christian Hansen A/S, Hùrsholm, Denmark) and Lactobacillus GG (Valio Ltd, Helsinki, Finland),
Route of Probiotic Administration	formula
Duration of Probiotic Intervention
Outcomes
SCORAD (Objective; Subjective)
	Baseline				Post-Intervention
	median	Q1	Q3	Total	median	Q1	Q3	Total
Intervention (probiotic)
Control
Eosinophil Levels
	Baseline			Post-Intervention
	mean	SD	Total	mean	SD	Total
Intervention (probiotic)
Control
Cytokine Level #1 (CD4)
	Baseline				Post-Intervention
	median	Q1	Q3	Total	median	Q1	Q3	Total
Intervention (probiotic)	5601	5092	6189		1404	1021	1635
Control	5118	4735	5555		4456	3482	5235
Cytokine Level #2 (CD8)
	Baseline				Post-Intervention
	median	Q1	Q3	Total	median	Q1	Q3	Total
Intervention (probiotic)	12	11	17		11	9	12
Control	15	10	17		10	9	12
Soham Kondle
Study Identification
Sponsorship source	his study was funded by the Academy of Finland, European Union (FAIR CT96±1028), and the Medical Research Funds of Tampere and Turku University Hospitals.
Country	Finland
Setting
Comments
Authors name	E. ISOLAURI
Institution	Department of Paediatrics, University of Turku
Email
Address	20520 Turku, Finland.
Start date
End date
Setting: Hospital vs. Outpatient
Methods
Design	Randomized controlled trial
Group	Parallel group
Other Methods
Population
Inclusion criteria	We selected 27 infants from a group of 100 with early onset atopic disease. They ful®lled the Hani®n criteria for atopic eczema in children [15]. Additional inclusion criteria were that the eczema had begun during exclusive breast-feeding and that the patients had had no exposure to any infant formula or substitute formula before enrolment, and that they tolerated the assigned formulas
Exclusion criteria
Group differences
Total sample size	27
Number of withdrawals
Reason for withdrawals
Recruitment Period
Years of Follow Up ± SD
Total Person Years of Follow Up ± SD
How "Probiotic" is Defined	Probiotics, defined as live microbial food ingredients beneficial to health [1], are normal commensal bacteria of the healthy human gut microflora
Type of probiotic	Bifdobacterium lactis Bb-12 or Lactobacillus strain GG (ATCC 53103)
	Intervention (probiotic)	Control	Overall
Mean age (years) ± SD
Type of Atopic Condition
Current Treatment for Atopic Condition
Mean SCORAD indices at baseline ± SD
Disease Duration
Nasal Symptom Score, Non-Nasal Symptom Score, Sleep Quality
Measurement of Baseline Cytokine Levels
How atopic condition is defined
How probiotic exposure is defined
Measurement of Baseline Eosinophil Levels
Measure of IgE
Family History of Allergy
Sex (Male or Female) ± SD
Interventions
	Intervention (probiotic)	Control
Number of participants allocated
Dose
Frequency
Other
Type of Probiotic Administered (if combination, specify)	probiotic-supplemented, Bifdobacterium lactis Bb-12 or Lacto- bacillus strain GG (ATCC 53103), extensively hydrolysed whey formulas or to the same formula without probiotics.	probiotic-supplemented, Bifdobacterium lactis Bb-12 or Lacto- bacillus strain GG (ATCC 53103), extensively hydrolysed whey formulas or to the same formula without probiotics.
Route of Probiotic Administration
Duration of Probiotic Intervention
Outcomes
SCORAD (Objective; Subjective)
	Baseline				Post-Intervention
	median	Q1	Q3	Total	median	Q1	Q3	Total
Intervention (probiotic)	16	7	25		0	0	3.8
Control	16	7	25		13.4	4.5	18.2
Eosinophil Levels
	Baseline			Post-Intervention
	mean	SD	Total	mean	SD	Total
Intervention (probiotic)
Control
Cytokine Level #1 (CD4)
	Baseline				Post-Intervention
	median	Q1	Q3	Total	median	Q1	Q3	Total
Intervention (probiotic)	5601	5092	6189		1404	1021	1635
Control	5118	4735	5555		4456	3482	5235
Cytokine Level #2 (CD8)
	Baseline				Post-Intervention
	median	Q1	Q3	Total	median	Q1	Q3	Total
Intervention (probiotic)	3605	2927	4885		3251	3019	3387
Control	15	10	17		10	9	12

## Sheet: D'Auria 2021
Agreed
Study Identification
Sponsorship source	No sponsor
Country	Italy
Setting	Department of Pediatrics, Vittore Buzzi Children's Hospital in Milan (Italy)
Comments	n/a
Authors name	Enza D' Auria
Institution	Department of Pediatrics, Vittore Buzzi Children's Hospital, University of Milan, Milan, Italy
Email	n/a
Address	n/a
Start date	January 2017
End date	March 2017
Setting: Hospital vs. Outpatient	Hospital evaluated patients admitted to the Allergy or Dermatology unit
Methods
Design	Randomized controlled trial
Group	Parallel group
Other Methods	randomized, double- blind, placebo-controlled trial
Population
Inclusion criteria	Infants and young children age 6 months-36 months old at the enrollment with a diagnosis of AD according to the Hanifin and Rajka criteria (pruritus, lichenification, chronic or chronically relapsing course, personal or family history of atopy as major criteria) and moderate to severe atopic dermatitis according to the SCORAD index system
Exclusion criteria	Mild dermatitis (SCORAD <25), children with comorbid chronic diseases and/or dermatologic conditions other than AD, children using antihistamines, oral corticosteroids, pre and/or probiotics during the 4 weeks before enrollment, treatment with topical calcineurin inhibitors in the previous three months and recognized allergy or intolerance to probiotics or excipients of the tested product
Group differences	Infants and young children 6-36 months randomly assigned to recieve rice fermented Lactobacillus paracasei CBA L74 or placebo and assessed for number of days and finger tip units of TCS (topical corticosteroids) usages and consumption of allotted study diets (experimental product and placebo) and occurrence of adverse events.
Total sample size	75 children assessed for eligibility
Number of withdrawals	5
Reason for withdrawals	Did not recieve allocated intervention
Recruitment Period	January 2017 to March 2017 and from October 2018 to February 2019
Years of Follow Up ± SD	n/a
Total Person Years of Follow Up ± SD	n/a
How "Probiotic" is Defined	n/a
Type of probiotic	Lactobacillus paracasei CBA L74
	Intervention	Control	Overall
Mean age (years) ± SD	12 (6; 16)	12 (8; 23)	n/a
Type of Atopic Condition	AD	AD	n/a
Current Treatment for Atopic Condition	During the study period all patients received treatment or placebo, moisturizers, and topical corticosteroids in case of disease flares, according to the guide­ lines for the management of AD	During the study period all patients received treatment or placebo, moisturizers, and topical corticosteroids in case of disease flares, according to the guide­ lines for the management of AD	n/a
Mean SCORAD indices at baseline ± SD	44 (35; 46)	41 (32; 48)	n/a
Disease Duration	n/a	n/a	n/a
Nasal Symptom Score, Non-Nasal Symptom Score, Sleep Quality	n/a	n/a	n/a
Measurement of Baseline Cytokine Levels	n/a	n/a	n/a
How atopic condition is defined	itchy eczema with a chronic relapsing course and is a common clinical manifestation of atopy in the first years of life and most common chronic inflammatory skin disease with prevalence of 20% in children	itchy eczema with a chronic relapsing course and is a common clinical manifestation of atopy in the first years of life and most common chronic inflammatory skin disease with prevalence of 20% in children	n/a
How probiotic exposure is defined	n/a	n/a	n/a
Measurement of Baseline Eosinophil Levels	n/a	n/a	n/a
Measure of IgE	n/a	n/a	n/a
Family History of Allergy	Atopy: 10 (34%), Smoke: 10 (34%), Pets: 7 (24%)	Atopy: 18 (62%), Smoke: 13 (45%), Pets: 7 (24%)	n/a
Sex (Male or Female) ± SD	Female: 20 (69%)	Female: 14 (48%)	n/a
Interventions
	Intervention	Control
Number of participants allocated	29	29
Dose	8 g of rice-dried powder containing heat-killed Lactobacillus paracasei CBA L74	n/a
Frequency	1x a day	daily
Other	n/a	n/a
Type of Probiotic Administered (if combination, specify)	Rice-dried powder containing heat-killed Lactobacillus paracasei CBA L74	n/a
Route of Probiotic Administration	Powder diluted in beverage or liquid food	oral
Duration of Probiotic Intervention	12 weeks	12 weeks
Outcomes
SCORAD (Objective; Subjective)
	Baseline			Post-Intervention
	mean	Lower	Upper	mean	Lower	Upper
Intervention	42.5	38.4	46.6	18.7	16	21.3
Control	41.5	37.5	45.5	21.8	19.2	24.4
Ritu Gaikwad
Study Identification
Sponsorship source	No sponsor
Country	Italy
Setting	Department of Pediatrics, Vittore Buzzi Children's Hospital in Milan (Italy)
Comments
Authors name	Enza D' Auria
Institution	Department of Pediatrics, Vittore Buzzi Children's Hospital, University of Milan, Milan, Italy
Email
Address
Start date
End date
Setting: Hospital vs. Outpatient	Hospital evaluated patients admitted to the Allergy or Dermatology unit
Methods
Design	Randomized controlled trial
Group	Parallel group
Other Methods
Population
Inclusion criteria	Infants and young children age 6 months-36 months old at the enrollment with a diagnosis of AD according to the Hanifin and Rajka criteria (pruritus, lichenification, chronic or chronically relapsing course, personal or family history of atopy as major criteria) and moderate to severe atopic dermatitis according to the SCORAD index system
Exclusion criteria	Mild dermatitis (SCORAD <25), children with comorbid chronic diseases and/or dermatologic conditions other than AD, children using antihistamines, oral corticosteroids, pre and/or probiotics during the 4 weeks before enrollment, treatment with topical calcineurin inhibitors in the previous three months and recognized allergy or intolerance to probiotics or excipients of the tested product
Group differences	Infants and young children 6-36 months randomly assigned to recieve rice fermented Lactobacillus paracasei CBA L74 or placebo and assessed for number of days and finger tip units of TCS (topical corticosteroids) usages and consumption of allotted study diets (experimental product and placebo) and occurrence of adverse events.
Total sample size	75 children assessed for eligibility
Number of withdrawals	17 excluded
Reason for withdrawals	17 excluded: 7 did not satisfy inclusion criteria, 4 declined to participate, 6 for other reasons
Recruitment Period	January 2017 to March 2017 and from October 2018 to February 2019
Years of Follow Up ± SD
Total Person Years of Follow Up ± SD
How "Probiotic" is Defined
Type of probiotic	Lactobacillus paracasei CBA L74
	Intervention	Control	Overall
Mean age (years) ± SD	12 (6; 16)	12 (8; 23)
Type of Atopic Condition	AD	AD
Current Treatment for Atopic Condition
Mean SCORAD indices at baseline ± SD	44 (35; 46)	41 (32; 48)
Disease Duration
Nasal Symptom Score, Non-Nasal Symptom Score, Sleep Quality
Measurement of Baseline Cytokine Levels
How atopic condition is defined	itchy eczema with a chronic relapsing course and is a common clinical manifestation of atopy in the first years of life and most common chronic inflammatory skin disease with prevalence of 20% in children	itchy eczema with a chronic relapsing course and is a common clinical manifestation of atopy in the first years of life and most common chronic inflammatory skin disease with prevalence of 20% in children
How probiotic exposure is defined
Measurement of Baseline Eosinophil Levels
Measure of IgE
Family History of Allergy	Atopy: 10 (34%), Smoke: 10 (34%), Pets: 7 (24%)	Atopy: 18 (62%), Smoke: 13 (45%), Pets: 7 (24%)
Sex (Male or Female) ± SD	Female: 20 (69%)	Female: 14 (48%)
Interventions
	Intervention	Control
Number of participants allocated	29	29
Dose	8 g of rice-dried powder containing heat-killed Lactobacillus paracasei CBA L74
Frequency	1x a day
Other
Type of Probiotic Administered (if combination, specify)	Rice-dried powder containing heat-killed Lactobacillus paracasei CBA L74
Route of Probiotic Administration	Powder diluted in beverage or liquid food
Duration of Probiotic Intervention	12 weeks
Outcomes
SCORAD (Objective; Subjective)
	Baseline			Post-Intervention
	mean	Lower	Upper	mean	Lower	Upper
Intervention	42.5	38.4	46.6	18.7	16	21.3
Control	41.5	37.5	45.5	21.8	19.2	24.4
Chris Barnes
Study Identification
Sponsorship source
Country	Italy
Setting
Comments
Authors name	Enza D'Auria
Institution	Department of Paediatrics, Vittore Buzzi Children’s Hospital, University of Milan
Email
Address
Start date	January 2017
End date	March 2017
Setting: Hospital vs. Outpatient	Hospital
Methods
Design	Randomized controlled trial
Group
Other Methods	randomized, double- blind, placebo-controlled trial
Population
Inclusion criteria	Infants and young children age 6 months-36months old at the enrolment, with a diagnosis of AD ac­cording to Hanifin and Rajka criteria and moderate to severe atopic dermatitis according to the SCORAD (index)system.
Exclusion criteria	Mild dermatitis (SCORAD < 25), children with comorbid chronic diseases and/or dermatologic condi­tions other than AD, children using antihistamines, oral corticosteroids, pre and/or probiotics during the 4 weeks before enrollment, treatments with topical calcineurin inhibitors in the previous three months and recognized allergy or intolerance to probiotics or excipients of the tested product.
Group differences	intervention v. control
Total sample size	75 patients
Number of withdrawals	22 withdrawals
Reason for withdrawals	Elements of exclusion criteria, declined to participate, other reasons, or did not receive intervention/placebo.
Recruitment Period
Years of Follow Up ± SD
Total Person Years of Follow Up ± SD
How "Probiotic" is Defined
Type of probiotic	Lacto­bacillus paracasei CBA L7
	Intervention	Control	Overall
Mean age (years) ± SD	12 (months)	12 (months)
Type of Atopic Condition	AD	AD
Current Treatment for Atopic Condition
Mean SCORAD indices at baseline ± SD	44	41
Disease Duration
Nasal Symptom Score, Non-Nasal Symptom Score, Sleep Quality
Measurement of Baseline Cytokine Levels
How atopic condition is defined
How probiotic exposure is defined
Measurement of Baseline Eosinophil Levels
Measure of IgE
Family History of Allergy
Sex (Male or Female) ± SD	20 female	14 female
Interventions
	Intervention	Control
Number of participants allocated	29	29
Dose
Frequency	daily	daily
Other
Type of Probiotic Administered (if combination, specify)	Lactobacillus paracasei CBA L74
Route of Probiotic Administration	oral	oral
Duration of Probiotic Intervention	12 weeks	12 weeks
Outcomes
SCORAD (Objective; Subjective)
	Baseline			Post-Intervention
	mean	Lower	Upper	mean	Lower	Upper
Intervention	42.5	38.4	46.6	18.7	16	21.3
Control	41.5	37.5	45.5	21.8	19.2	24.4

## Sheet: Brouwer 2006
Agreed
Study Identification
Sponsorship source	Clinical and Experimental Allergy
Country	Netherlands
Setting	Outpatient
Comments	N/A
Authors name	M. L. Brouwer
Institution	Department of Paediatrics, Division of Paediatric Pulmonology, University Medical Center, Groningen, Beatrix Children’s Hospital
Email	m.l.brouwer@bkk.umcg.nl
Address	Department of Paediatrics, Division of Paediatric Pulmonology, University Medical Center Groningen, Beatrix Children’s Hospital, PO Box 30.001, 9700 RB Groningen, The Netherlands
Start date
End date
Setting: Hospital vs. Outpatient	Outpatient
Methods
Design	Randomized controlled trial
Group	Parallel group
Other Methods	randomized, double-blind, placebo-controlled study
Population
Inclusion criteria	Infants below 5 months of age, exclusively formula fed at enrollment, fulfilling the Hanifin criteria for AD and suspected of having CMA (cow's milk allergy).
Exclusion criteria	Patients using antihistamines, oral corticosteroids, probiotics, antimycotics or antibiotics during the 4 weeks before enrollment, and patients with congenital gastrointestinal malformation. Also if positive for CMA allergy.
Group differences	No significant differences
Total sample size	60
Number of withdrawals	10
Reason for withdrawals
Recruitment Period	March 2000 to June 2001
Years of Follow Up ± SD	N/A
Total Person Years of Follow Up ± SD	N/A
How "Probiotic" is Defined	Live non-pathogenic microorganisms that beneficially affect the host by influencing the intestinal micro-flora
Type of probiotic	Lactobacillus rhamnosis (NP-Lrh) or Lactobacillus GG (NP-LGG)
	Intervention (NP-Lrh)	Intervention (NP-LGG)	Control	Overall
Mean age (years) ± SD	5.1 (months)	5.4 (months)	5.1 (months)	N/A
Type of Atopic Condition	AD	AD	AD	Atopic Dermatitis
Current Treatment for Atopic Condition	emollients, bathing habits, basic skin care, topical corticosteroids	emollients, bathing habits, basic skin care, topical corticosteroids	emollients, bathing habits, basic skin care, topical corticosteroids	Emollients and topical corticosteroids
Mean SCORAD indices at baseline ± SD	14.2	19.4	22.5	N/A
Disease Duration	N/A	N/A	N/A	N/A
Nasal Symptom Score, Non-Nasal Symptom Score, Sleep Quality	N/A	N/A	N/A	N/A
Measurement of Baseline Cytokine Levels	N/A	N/A	N/A	N/A
How atopic condition is defined	AD based on Hanifin Criteria	AD based on Hanifin Criteria	AD based on Hanifin Criteria	AD based on Hanifin Criteria
How probiotic exposure is defined	Nutrilon Pepti formula with Lactobacillus rhamnosis (NP-Lrh) or Nutrilon Pepti formula with Lactobacillus GG (NP-LGG)	Nutrilon Pepti formula with Lactobacillus rhamnosis (NP-Lrh) or Nutrilon Pepti formula with Lactobacillus GG (NP-LGG)	Nutrilon Pepti formula with Lactobacillus rhamnosis (NP-Lrh) or Nutrilon Pepti formula with Lactobacillus GG (NP-LGG)	Nutrilon Pepti formula with Lactobacillus rhamnosis (NP-Lrh) or Nutrilon Pepti formula with Lactobacillus GG (NP-LGG)
Measurement of Baseline Eosinophil Levels	0.4 x 10^9	0.54 x 10^9/L	0.65 x 10^9/L	N/A
Measure of IgE	4 kU/L	25 kU/L	7 kU/L	N/A
Family History of Allergy	14	15	13	N/A
Sex (Male or Female) ± SD	N/A	N/A	N/A	N/A
Interventions
	Intervention (NP-Lrh)	Intervention (NP-LGG)	Control
Number of participants allocated	17	16	17
Dose	3 x 10^ 8 colony forming units (CFU)/g powder (ca. 5 x 10^9 CFU/ 100 mL formula	3 108 colony forming units (CFU)/g powder (ca. 5 109 CFU/ 100 mL formula	100 mL formula
Frequency	N/A	N/A	N/A
Other	emollients, bathing habits, basic skin care, topical corticosteroids	emollients, bathing habits, basic skin care, topical corticosteroids	emollients, bathing habits, basic skin care, topical corticosteroids
Type of Probiotic Administered (if combination, specify)	Nutrilon Pepti with Lactobacillus rhamnosus	Nutrilon Pepti with Lactobacillus GG	whey based; Nutrilon Pepti with protein-free mixture in a 7:3 ratio
Route of Probiotic Administration	oral	oral	oral
Duration of Probiotic Intervention	3 months	3 months	3 months
Outcomes
SCORAD (Objective; Subjective)
	Baseline			Follow-ups (3 months)			Post-Intervention
	mean	SD	Total	mean	SD	Total	mean	SD	Total
Intervention (NP-Lrh)	24.23
Intervention (NP-LGG)	29.4
Control	29.7
IgE Levels
	Baseline				Follow-ups (3 months)				Post-Intervention
	mean	Min	Max	Total	mean	Min	Max	Total	mean	Min	Max	Total
Intervention (NP-Lrh)	4	2	31	0	7	2	219	0
Intervention (NP-LGG)	25	2	238	0	25	2	408	0
Control	7	2	252	0	10	2	64	0
Eosinophil Levels
	Baseline				Follow-ups (3 months)				Post-Intervention
	mean	Min	Max	Total	mean	Min	Max	Total	mean	Min	Max	Total
Intervention (NP-Lrh)	0.4	0.1	3.88	0	0.26	0.01	1.29	0
Intervention (NP-LGG)	0.54	0.28	2.76	0	0.48	0.26	2.12	0
Control	0.65	1.11	1.12	0	0.4	0.04	1.09	0
Chris Barnes
Study Identification
Sponsorship source	Clinical and Experimental Allergy
Country	Netherlands
Setting
Comments
Authors name	M. L. Brouwer
Institution	Department of Paediatrics, Division of Paediatric Pulmonology, University Medical Center, Groningen, Beatrix Children’s Hospital
Email
Address
Start date	March 2000
End date	April 2006
Setting: Hospital vs. Outpatient	Outpatient
Methods
Design	Randomized controlled trial
Group
Other Methods	randomized, double-blind, placebo-controlled study
Population
Inclusion criteria	Infants below 5 months of age, exclusively formula fed at enrollment, fulfilling the Hanifin criteria for AD and suspected of having CMA (cow's milk allergy).
Exclusion criteria	Patients using antihistamines, oral corticosteroids, probiotics, antimycotics or antibiotics during the 4 weeks before enrollment, and patients with congenital gastrointestinal malformation. Also if positive for CMA allergy.
Group differences	probiotic #1 v. probiotic #2 v. placebo
Total sample size	60 infants
Number of withdrawals	10 withdrawals
Reason for withdrawals	Personal reasons or discontinuation of intervention.
Recruitment Period
Years of Follow Up ± SD
Total Person Years of Follow Up ± SD
How "Probiotic" is Defined
Type of probiotic	Lactobacillus rhamnosis (NP-Lrh) or Lactobacillus GG (NP-LGG)
	Intervention (NP-Lrh)	Intervention (NP-LGG)	Control	Overall
Mean age (years) ± SD	5.1 (months)	5.4 (months)	5.1 (months)
Type of Atopic Condition	AD	AD	AD
Current Treatment for Atopic Condition	emollients, bathing habits, basic skin care, topical corticosteroids	emollients, bathing habits, basic skin care, topical corticosteroids	emollients, bathing habits, basic skin care, topical corticosteroids
Mean SCORAD indices at baseline ± SD	14.2	19.4	22.5
Disease Duration
Nasal Symptom Score, Non-Nasal Symptom Score, Sleep Quality
Measurement of Baseline Cytokine Levels
How atopic condition is defined
How probiotic exposure is defined
Measurement of Baseline Eosinophil Levels
Measure of IgE	4	25	7
Family History of Allergy	14	15	13
Sex (Male or Female) ± SD
Interventions
	Intervention (NP-Lrh)	Intervention (NP-LGG)	Control
Number of participants allocated	17	16	17
Dose	5 x 10^9 CFU/100 mL formula	5 x 10^9 CFU/100 mL formula
Frequency
Other	emollients, bathing habits, basic skin care, topical corticosteroids	emollients, bathing habits, basic skin care, topical corticosteroids	emollients, bathing habits, basic skin care, topical corticosteroids
Type of Probiotic Administered (if combination, specify)	Nutrilon Pepti with Lactobacillus rhamnosus	Nutrilon Pepti with Lactobacillus GG	whey based; Nutrilon Pepti with protein-free mixture in a 7:3 ratio
Route of Probiotic Administration	oral	oral	oral
Duration of Probiotic Intervention	3 months	3 months	3 months
Outcomes
SCORAD (Objective; Subjective)
	Baseline			Follow-ups (3 months)			Post-Intervention
	mean	SD	Total	mean	SD	Total	mean	SD	Total
Intervention (NP-Lrh)	24.23
Intervention (NP-LGG)	29.4
Control	29.7
IgE Levels
	Baseline				Follow-ups (3 months)				Post-Intervention
	mean	Min	Max	Total	mean	Min	Max	Total	mean	Min	Max	Total
Intervention (NP-Lrh)	4	2	31		7	2	219
Intervention (NP-LGG)	25	2	238		25	2	408
Control	7	2	252		10	2	64
Eosinophil Levels
	Baseline				Follow-ups (3 months)				Post-Intervention
	mean	Min	Max	Total	mean	Min	Max	Total	mean	Min	Max	Total
Intervention (NP-Lrh)	0.4	0.1	3.88		0.26	0.01	1.29
Intervention (NP-LGG)	0.54	0.28	2.76		0.48	0.26	2.12
Control	0.65	1.11	1.12		0.4	0.04	1.09
Sean Chang
Study Identification
Sponsorship source
Country	Netherlands
Setting	Outpatient
Comments
Authors name	M. L. Brouwer
Institution	Department of Paediatrics, Division of Paediatric Pulmonology, University Medical Center Groningen, Beatrix Children’s Hospital
Email	m.l.brouwer@bkk.umcg.nl
Address	Department of Paediatrics, Division of Paediatric Pulmonology, University Medical Center Groningen, Beatrix Children’s Hospital, PO Box 30.001, 9700 RB Groningen, The Netherlands
Start date
End date
Setting: Hospital vs. Outpatient	Outpatient
Methods
Design	Randomized controlled trial
Group	Parallel group
Other Methods
Population
Inclusion criteria	Infants below 5 months of age, exclusively formula fed at enrolment, fulfilling the Hanifin criteria for AD and suspected of having CMA were recruited during routine visits to a Baby Health Clinic (BHC)
Exclusion criteria	Patients using antihistamines, oral corticosteroids, probiotics, antimycotics or antibiotics during the 4 weeks before enrolment, and patients with congenital gastrointestinal malformation
Group differences	No significant differences
Total sample size	53
Number of withdrawals	3
Reason for withdrawals	Parents' decision based on personal reasons not related to AD
Recruitment Period	March 2000 to June 2001
Years of Follow Up ± SD	0
Total Person Years of Follow Up ± SD	0
How "Probiotic" is Defined	Live non-pathogenic microorganisms that beneficially affect the host by influencing the intestinal micro-flora
Type of probiotic	Either Lactobacillus rhamnosus or Lactobacillus GG
	Intervention (NP-Lrh)	Intervention (NP-LGG)	Control	Overall
Mean age (years) ± SD	5.1 months	5.4 months	5.1 months
Type of Atopic Condition	Atopic Dermatitis	Atopic Dermatitis	Atopic Dermatitis	Atopic Dermatitis
Current Treatment for Atopic Condition	Emollients and topical corticosteroids	Emollients and topical corticosteroids	Emollients and topical corticosteroids	Emollients and topical corticosteroids
Mean SCORAD indices at baseline ± SD	14.2	19.4	22.5
Disease Duration
Nasal Symptom Score, Non-Nasal Symptom Score, Sleep Quality	N/A	N/A	N/A	N/A
Measurement of Baseline Cytokine Levels
How atopic condition is defined	AD based on Hanifin Criteria	AD based on Hanifin Criteria	AD based on Hanifin Criteria	AD based on Hanifin Criteria
How probiotic exposure is defined	Nutrilon Pepti formula with Lactobacillus rhamnosis (NP-Lrh) or Nutrilon Pepti formula with Lactobacillus GG (NP-LGG)	Nutrilon Pepti formula with Lactobacillus rhamnosis (NP-Lrh) or Nutrilon Pepti formula with Lactobacillus GG (NP-LGG)	Nutrilon Pepti formula with Lactobacillus rhamnosis (NP-Lrh) or Nutrilon Pepti formula with Lactobacillus GG (NP-LGG)	Nutrilon Pepti formula with Lactobacillus rhamnosis (NP-Lrh) or Nutrilon Pepti formula with Lactobacillus GG (NP-LGG)
Measurement of Baseline Eosinophil Levels	0.4	0.54	0.65
Measure of IgE	4	25	7
Family History of Allergy	14	15	13
Sex (Male or Female) ± SD
Interventions
	Intervention (NP-Lrh)	Intervention (NP-LGG)	Control
Number of participants allocated	17	16	17
Dose	3 x 10^ 8 colony forming units (CFU)/g powder (ca. 5 x 10^9 CFU/ 100 mL formula	3 108 colony forming units (CFU)/g powder (ca. 5 109 CFU/ 100 mL formula	100 mL formula
Frequency
Other
Type of Probiotic Administered (if combination, specify)	Lactobacillus rhamnosis (NP-Lrh)	Lactobacillus GG (NP-LGG)	N/A
Route of Probiotic Administration	Oral	Oral	N/A
Duration of Probiotic Intervention	3 months	3 months	N/A
Outcomes
SCORAD (Objective; Subjective)
	Baseline			Follow-ups (3 months)			Post-Intervention
	mean	SD	Total	mean	SD	Total	mean	SD	Total
Intervention (NP-Lrh)	14.2
Intervention (NP-LGG)	19.4
Control	22.5
IgE Levels
	Baseline				Follow-ups (3 months)				Post-Intervention
	mean	Min	Max	Total	mean	Min	Max	Total	mean	Min	Max	Total
Intervention (NP-Lrh)	4	2	31		7	2	219
Intervention (NP-LGG)	25	2	238		25	2	408
Control	7	2	252		10	2	64
Eosinophil Levels
	Baseline				Follow-ups (3 months)				Post-Intervention
	mean	Min	Max	Total	mean	Min	Max	Total	mean	Min	Max	Total
Intervention (NP-Lrh)	0.4	0.1	3.88		0.26	0.01	1.29
Intervention (NP-LGG)	0.54	0.18	2.76		0.48	0.26	2.12
Control	0.65	1.12	1.11		0.4	0.04	1.09

## Sheet: Han 2012
Agreed
Study Identification
Sponsorship source	This work was supported by CJ CheilJedang Corporation, Seoul, Korea
Country	Korea
Setting	Outpatient
Comments	KCT0000358
Authors name	Jihyun Kim
Institution	Department of Pediatrics, Samsung Medical Center, Sungkyunkwan University School of Medicine
Email	E-mail: jhlovechild@hotmail.com
Address	50 Irwon- dong, Gangnam-gu, Seoul 135-710, Korea.
Start date	N/A
End date	N/A
Setting: Hospital vs. Outpatient	Outpatient
Methods
Design	Randomized controlled trial
Group	Parallel group
Other Methods	randomized, double-blind, placebo-controlled study
Population
Inclusion criteria	Patients aged 1–13 yr presenting with AD were enrolled. The diagnosis of AD was based on the criteria defined by Hanifin and Rajka (17). Their SCOring of AD (SCORAD) ranged from 20 to 50.
Exclusion criteria	Exclusion criteria included: (i) administration of systemic corticosteroids or phototherapy in the previous 1 month, (ii) administration of systemic immunosuppressant in the previous 3 months, (iii) administration of probiotics during the past 4 weeks, (iv) concomitant skin diseases or systemic illnesses, and (v) a SCORAD score <20 after the initial washout period
Group differences	N/A
Total sample size	118
Number of withdrawals	36 withdrawals
Reason for withdrawals	13 lost in follow-up; 26 discontinued intervention
Recruitment Period	N/A
Years of Follow Up ± SD	2 week follow up
Total Person Years of Follow Up ± SD	N/A
How "Probiotic" is Defined	N/A
Type of probiotic	L. plantarum CJLP133
	Intervention	Control	Overall
Mean age (years) ± SD	4.6 ± 3.3	5.2 ± 3.3	N/A
Type of Atopic Condition	AD	AD	N/A
Current Treatment for Atopic Condition	N/A	N/A	N/A
Mean SCORAD indices at baseline ± SD	30.6 ± 7.7	30.3 ± 6.8	N/A
Disease Duration	N/A	N/A	N/A
Nasal Symptom Score, Non-Nasal Symptom Score, Sleep Quality	N/A	N/A	N/A
Measurement of Baseline Cytokine Levels	N/A	N/A	N/A
How atopic condition is defined	criteria defined by Hanifin and Rajka	N/A	N/A
How probiotic exposure is defined	N/A	N/A	N/A
Measurement of Baseline Eosinophil Levels	545.1 ± 386.4	542.9 ± 355.7	N/A
Measure of IgE	5.2 ± 1.7	5.2 ± 1.6	N/A
Family History of Allergy	N/A	N/A	N/A
Sex (Male or Female) ± SD	M/F: 34/24	M/F: 35/25	N/A
Interventions
	Intervention	Control
Number of participants allocated	58	60
Dose	0.5 * 10^10	N/A
Frequency	2x a day	twice daily
Other	N/A	N/A
Type of Probiotic Administered (if combination, specify)	L. plantarum CJLP133	N/A
Route of Probiotic Administration	oral	oral
Duration of Probiotic Intervention	12 weeks	12 weeks
Outcomes
SCORAD (Objective; Subjective)
	Baseline					Follow-ups (week 14)					Post-Intervention (week 16)
	mean	SD	p-value	Lower	Upper	mean	SD	p-value	Lower	Upper	mean	SD	p-value	Lower	Upper
Intervention	30.6	7.7	0.844			20.4	11.8	0.044	16.9	23.9	21.9	13.2	0.261	18	25.8
Control	30.3	6.8	0.844			25.6	11.6	0.044	22	29.2	24.9	10.7	0.261	21.6	28.2
Chris Barnes
Study Identification
Sponsorship source	Pediatric Allergy and Immunology
Country	Korea
Setting
Comments
Authors name	Youngshin Han
Institution	Department of Pediatrics, Samsung Medical Center
Email
Address
Start date
End date	August 2012
Setting: Hospital vs. Outpatient	Outpatient
Methods
Design	Randomized controlled trial
Group
Other Methods	randomized, double-blind, placebo-controlled study
Population
Inclusion criteria	Hanifin and Rajka diagnosis criteria for AD
Exclusion criteria	(i) administration of systemic corticosteroids or phototherapy in the previous 1 month (ii) administration of systemic immunosuppressant in the previous 3 months, (iii) administration of probiotics during the past 4 weeks, (iv) concomitant skin diseases or systemic illnesses (v) a SCORAD score <20 after the initial washout period
Group differences	placebo v. probiotic
Total sample size	118 children aged 12 months to 13 yr
Number of withdrawals	36 withdrawals
Reason for withdrawals	13 lost in follow-up; 26 discontinued intervention
Recruitment Period
Years of Follow Up ± SD
Total Person Years of Follow Up ± SD
How "Probiotic" is Defined
Type of probiotic	L. plantarum CJLP133
	Intervention	Control	Overall
Mean age (years) ± SD	4.6 ± 3.3	5.2 ± 3.3
Type of Atopic Condition	AD	AD
Current Treatment for Atopic Condition
Mean SCORAD indices at baseline ± SD	30.6 ± 7.7	30.3 ± 6.8
Disease Duration
Nasal Symptom Score, Non-Nasal Symptom Score, Sleep Quality
Measurement of Baseline Cytokine Levels
How atopic condition is defined
How probiotic exposure is defined
Measurement of Baseline Eosinophil Levels	545.1 ± 386.4	542.9 ± 355.7
Measure of IgE	5.2 ± 1.7	5.2 ± 1.6
Family History of Allergy
Sex (Male or Female) ± SD	34 male	35 male
Interventions
	Intervention	Control
Number of participants allocated	44	39
Dose	0.5 x 10^10
Frequency	twice daily	twice daily
Other
Type of Probiotic Administered (if combination, specify)	L. plantarum CJLP133
Route of Probiotic Administration	oral	oral
Duration of Probiotic Intervention	12 weeks	12 weeks
Outcomes
SCORAD (Objective; Subjective)
	Baseline					Follow-ups (week 14)					Post-Intervention (week 16)
	mean	SD	p-value	Lower	Upper	mean	SD	p-value	Lower	Upper	mean	SD	p-value	Lower	Upper
Intervention	30.6	7.7	0.844			18.1	11.9	0.044	13.9	22.2	20.4	12.6	0.261	16	24.9
Control	30.3	6.8	0.844			24.6	11.6	0.044	20.3	29	23.8	10.9	0.261	19.7	27.9
Soham Kondle
Study Identification
Sponsorship source	This work was supported by CJ CheilJedang Corporation, Seoul, Korea
Country	Korea
Setting
Comments	KCT0000358
Authors name	Jihyun Kim
Institution	Department of Pediatrics, Samsung Medical Center, Sungkyunkwan University School of Medicine
Email	E-mail: jhlovechild@hotmail.com
Address	50 Irwon- dong, Gangnam-gu, Seoul 135-710, Korea.
Start date
End date
Setting: Hospital vs. Outpatient
Methods
Design	Randomized controlled trial
Group	Parallel group
Other Methods
Population
Inclusion criteria	Patients aged 1–13 yr presenting with AD were enrolled. The diagnosis of AD was based on the criteria defined by Hanifin and Rajka (17). Their SCOring of AD (SCORAD) ranged from 20 to 50.
Exclusion criteria	Exclusion criteria included: (i) administration of systemic corticosteroids or phototherapy in the previous 1 month, (ii) administration of systemic immunosuppressant in the previous 3 months, (iii) administration of probiotics during the past 4 weeks, (iv) concomitant skin diseases or systemic illnesses, and (v) a SCORAD score <20 after the initial washout period
Group differences
Total sample size	118
Number of withdrawals	83
Reason for withdrawals	scorad < 20 after washout period or other treatment was taken that is not allowed or poor compliance
Recruitment Period
Years of Follow Up ± SD	2 week follow up
Total Person Years of Follow Up ± SD
How "Probiotic" is Defined
Type of probiotic	Diverse bacteria are responsible for the health advantages that are produced during Kimchi fermenta- tion,
	Intervention	Control	Overall
Mean age (years) ± SD
Type of Atopic Condition
Current Treatment for Atopic Condition
Mean SCORAD indices at baseline ± SD	30.6 ± 7.7	30.3 ± 6.8
Disease Duration
Nasal Symptom Score, Non-Nasal Symptom Score, Sleep Quality
Measurement of Baseline Cytokine Levels
How atopic condition is defined	criteria defined by Hanifin and Rajka
How probiotic exposure is defined	Diverse bacteria are responsible for the health advantages that are produced during Kimchi fermenta- tion,
Measurement of Baseline Eosinophil Levels	545.1 ± 386.4	542.9 ± 355.7
Measure of IgE	5.2 ± 1.7	5.2 ± 1.6
Family History of Allergy
Sex (Male or Female) ± SD	M/F: 34/24	M/F: 35/25
Interventions
	Intervention	Control
Number of participants allocated	58	60
Dose	0.5 * 10^10
Frequency	2x a day	2x a day
Other
Type of Probiotic Administered (if combination, specify)	L. plantarum CJLP133
Route of Probiotic Administration	oral	oral
Duration of Probiotic Intervention	12 weeks	12 weeks
Outcomes
SCORAD (Objective; Subjective)
	Baseline					Follow-ups (week 14)					Post-Intervention (week 16)
	mean	SD	p-value	Lower	Upper	mean	SD	p-value	Lower	Upper	mean	SD	p-value	Lower	Upper
Intervention						20.4	11.8		16.9	23.9	21.9	13.2		18	25.8
Control						25.6	11.6		22	29.2	24.9	10.7		21.6	28.2

## Sheet: Ahn 2020
Agreed
Study Identification
Sponsorship source	Ministry of Science
Country	Korea
Setting	Department of Pediatrics, Korea University Anam Hospital
Comments	n/a
Authors name	So Hyun Ahn
Institution	Department of Pediatrics, Korea University College of Medicine, Seoul, Korea
Email	yoolina@korea.ac.kr
Address	n/a
Start date	January 2017
End date	September 2017
Setting: Hospital vs. Outpatient	Hospital
Methods
Design	Randomized controlled trial
Group	Parallel group
Other Methods	double-blinded, placebo-controlled, randomized study
Population
Inclusion criteria	-124 subjects with mild to moderate AD (from 2-13 years old) in the Department of Pediatrics and diagnosed with AD from pediatric allergist with clinical severity determined with SCORAD index -Subjects with mild to moderate SCORAD (20-50) on index
Exclusion criteria	-Having added systemic diseases like skin disease, immunodeficiency, or autoimmune disease -Treatment with systemic Abx, corticosteroids, anti-fungal agents, immunosuppressants associated with AD within 4 weeks of screening -Treatment with medicines like antihistamine, herbal medicines, health functional foods for AD within 4 weeks of screening -Treatment with phototherapy within 4 weeks of scree…
Group differences	n/a
Total sample size	95 subjects
Number of withdrawals	48 Probiotics --> 7 Dropped out 46 Placebo --> 6 Dropped out = 13 withdrawals
Reason for withdrawals	SCORAD score outside criteria, topical steroid usage, revisit loss, refusal, protocol violation, or antibiotic usage.
Recruitment Period	January-September 2017
Years of Follow Up ± SD	n/a
Total Person Years of Follow Up ± SD	n/a
How "Probiotic" is Defined	n/a
Type of probiotic	Lactobacillus pentosus --Derived from kimchi and effective modulator of immune response
	Intervention (probiotics)	Control (baseline)	Overall
Mean age (years) ± SD	4.8 ± 2.3	5.4 ± 3.0	n/a
Type of Atopic Condition	allergen-sensitized AD	allergen-sensitized AD	n/a
Current Treatment for Atopic Condition	All subjects received an equal amount of skin emollients, and the weight of the tube containing topical steroids was quantitatively measured at each visit	All subjects received an equal amount of skin emollients, and the weight of the tube containing topical steroids was quantitatively measured at each visit.	n/a
Mean SCORAD indices at baseline ± SD	Objective: 17.1 +/- 8.8; Subjective: 13.27 +/- 2.61	Objective: 21.0 +/- 8.0, Subjective: 13.34 +/- 2.56	n/a
Disease Duration	37.5 +/- 21.5 months	46.6 +/- 30.6 months	n/a
Nasal Symptom Score, Non-Nasal Symptom Score, Sleep Quality	n/a	n/a	n/a
Measurement of Baseline Cytokine Levels	n/a	n/a	n/a
How atopic condition is defined	Atopic dermatitis (AD) is a chronic, recurrent, inflammatory skin disease characterized by extreme itching and dryness, affecting 10%–20% of children worldwide.	Atopic dermatitis (AD) is a chronic, recurrent, inflammatory skin disease characterized by extreme itching and dryness, affecting 10%–20% of children worldwide.	n/a
How probiotic exposure is defined	n/a	n/a	n/a
Measurement of Baseline Eosinophil Levels	log /uL: 5.7 +/- 0.7	log /uL: 5.9 +/- 0.6	n/a
Measure of IgE	log total IgE, kU/L: 4.7 +/- 1.5	log total IgE, kU/L: 4.5 +/- 1.2	n/a
Family History of Allergy	33 (81%)	30 (73%)	n/a
Sex (Male or Female) ± SD	Male: 25 (61%)	Male: 12 (29%)	n/a
Interventions
	Intervention (probiotics)	Control (baseline)
Number of participants allocated	41	41
Dose	1.0 x 10^10 CFUs of L. pentosus as powder	n/a
Frequency	twice daily	twice daily
Other	n/a	n/a
Type of Probiotic Administered (if combination, specify)	Lactobacillus pentosus	n/a
Route of Probiotic Administration	Oral	oral
Duration of Probiotic Intervention	12 weeks	12 weeks
Outcomes
SCORAD (Objective; Subjective)
	Baseline			Post-Intervention
	mean	SD	p-value	mean	SD	p-value
Intervention (probiotics)	30.4	8.6	0.001	23.6	11	0.001
Control (baseline)	34.3	8.3	0.001	23.1	9.7	0.001
Eosinophil Levels
	Baseline			Post-Intervention
	mean	SD	p-value	mean	SD	p-value
Intervention (probiotics)	5.7	0.7	0.241	5.8	0.8	0.241
Control (baseline)	5.9	0.6	0.777	5.8	0.7	0.777
IgE Levels
	Baseline			Post-Intervention
	mean	SD	p-value	mean	SD	p-value
Intervention (probiotics)	4.7	1.5	0.122	4.9	1.5	0.122
Control (baseline)	4.5	2	0.044	4.7	1.2	0.044
Ritu Gaikwad
Study Identification
Sponsorship source
Country	Korea
Setting	Department of Pediatrics, Korea University Anam Hospital
Comments
Authors name	So Hyun Ahn
Institution	Department of Pediatrics, Korea University College of Medicine, Seoul, Korea
Email
Address
Start date
End date
Setting: Hospital vs. Outpatient	Hospital
Methods
Design	Randomized controlled trial
Group	Parallel group
Other Methods	double-blinded, placebo-controlled randomized study design
Population
Inclusion criteria	-124 subjects with mild to moderate AD (from 2-13 years old) in the Department of Pediatrics and diagnosed with AD from pediatric allergist with clinical severity determined with SCORAD index -Subjects with mild to moderate SCORAD (20-50) on index
Exclusion criteria	-Having added systemic diseases like skin disease, immunodeficiency, or autoimmune disease -Treatment with systemic Abx, corticosteroids, anti-fungal agents, immunosuppressants associated with AD within 4 weeks of screening -Treatment with medicines like antihistamine, herbal medicines, health functional foods for AD within 4 weeks of screening -Treatment with phototherapy within 4 weeks of scree…
Group differences
Total sample size	124 Subjects --> After randomization 95 Subjects --> 48 Probiotics and 46 Placebo
Number of withdrawals	48 Probiotics --> 7 Dropped out 46 Placebo --> 6 Dropped out
Reason for withdrawals	Refusal of study, antibiotics use, and protocol violation
Recruitment Period	January-September 2017
Years of Follow Up ± SD
Total Person Years of Follow Up ± SD
How "Probiotic" is Defined
Type of probiotic	Lactobacillus pentosus --Derived from kimchi and effective modulator of immune response
	Intervention (probiotics)	Control (baseline)	Overall
Mean age (years) ± SD	4.8 +/- 2.3	5.4 +/- 3.0
Type of Atopic Condition	AD	AD
Current Treatment for Atopic Condition	L. pentosus	Placebo
Mean SCORAD indices at baseline ± SD	Objective: 17.1 +/- 8.8; Subjective: 13.27 +/- 2.61	Objective: 21.0 +/- 8.0, Subjective: 13.34 +/- 2.56
Disease Duration	37.5 +/- 21.5 months	46.6 +/- 30.6 months
Nasal Symptom Score, Non-Nasal Symptom Score, Sleep Quality
Measurement of Baseline Cytokine Levels
How atopic condition is defined
How probiotic exposure is defined
Measurement of Baseline Eosinophil Levels	log /uL: 5.7 +/- 0.7	log /uL: 5.9 +/- 0.6
Measure of IgE	log total IgE, kU/L: 4.7 +/- 1.5	log total IgE, kU/L: 4.5 +/- 2.0
Family History of Allergy	33 (81%)	30 (73%)
Sex (Male or Female) ± SD	Male: 25 (61%)	Male: 12 (29%)
Interventions
	Intervention (probiotics)	Control (baseline)
Number of participants allocated	41	41
Dose	1.0 x 10^10 CFU L. pentosus	placebo
Frequency	twice a day for 12 weeks	twice a day for 12 weeks
Other
Type of Probiotic Administered (if combination, specify)	L. pentosus
Route of Probiotic Administration	Oral
Duration of Probiotic Intervention	12 weeks
Outcomes
SCORAD (Objective; Subjective)
	Baseline			Post-Intervention
	mean	SD	p-value	mean	SD	p-value
Intervention (probiotics)	30.4	8.6	0.001	23.6	11	0.001
Control (baseline)	34.3	8.3	0.001	23.1	9.7	0.001
Eosinophil Levels
	Baseline			Post-Intervention
	mean	SD	p-value	mean	SD	p-value
Intervention (probiotics)	5.7	0.7	0.241	5.8	0.8	0.241
Control (baseline)	5.9	0.6	0.777	5.8	0.7	0.777
IgE Levels
	Baseline			Post-Intervention
	mean	SD	p-value	mean	SD	p-value
Intervention (probiotics)	4.7	1.5	0.122	4.9	1.5	0.122
Control (baseline)	4.5	2	0.044	4.7	1.2	0.044
Chris Barnes
Study Identification
Sponsorship source	Journal of Korean Medical Science
Country	Korea
Setting
Comments
Authors name	So Hyun Ahn
Institution	Korea University Anam Hospital
Email	yoolina@korea.ac.kr
Address
Start date	January 2017
End date	March 2020
Setting: Hospital vs. Outpatient	Outpatient
Methods
Design	Randomized controlled trial
Group
Other Methods	double-blinded, placebo-controlled, randomized study
Population
Inclusion criteria	Diagnosed with mild to moderate AD using SCORAD 20–50.
Exclusion criteria	Having additional systemic diseases, treatment with systemic antibiotics, corticosteroids, antifungal agents, or immunosuppressants associated with AD within 4 weeks of screening, treatment with medicines such as antihistamines, herbal medicines, or health functional foods for AD within 4 weeks of screening, treatment with phototherapy within 4 weeks of screening, and intent to participate in oth…
Group differences	probiotic & placebo
Total sample size	124 patients
Number of withdrawals	42 withdrawals
Reason for withdrawals	SCORAD score outside criteria, topical steroid usage, revisit loss, refusal, protocol violation, or antibiotic usage.
Recruitment Period
Years of Follow Up ± SD
Total Person Years of Follow Up ± SD
How "Probiotic" is Defined
Type of probiotic	Lactobacillus pentosus
	Intervention (probiotics)	Control (baseline)	Overall
Mean age (years) ± SD	4.8 ± 2.3	5.4 ± 3.0
Type of Atopic Condition	allergen-sensitized AD	allergen-sensitized AD
Current Treatment for Atopic Condition
Mean SCORAD indices at baseline ± SD	30.4 ± 8.6	34.3 ± 8.3
Disease Duration
Nasal Symptom Score, Non-Nasal Symptom Score, Sleep Quality
Measurement of Baseline Cytokine Levels
How atopic condition is defined
How probiotic exposure is defined
Measurement of Baseline Eosinophil Levels	5.7 ± 0.7	5.9 ± 0.6
Measure of IgE	4.7 ± 1.5	4.5 ± 1.2
Family History of Allergy
Sex (Male or Female) ± SD	25 male	12 male
Interventions
	Intervention (probiotics)	Control (baseline)
Number of participants allocated	41	41
Dose	1.0 x 10^10 CFUs of L. pentosus as powder
Frequency	twice daily	twice daily
Other
Type of Probiotic Administered (if combination, specify)	Lactobacillus pentosus
Route of Probiotic Administration	oral	oral
Duration of Probiotic Intervention	12 weeks	12 weeks
Outcomes
SCORAD (Objective; Subjective)
	Baseline			Post-Intervention
	mean	SD	p-value	mean	SD	p-value
Intervention (probiotics)	30.4	8.6	0.001	23.6	11	0.001
Control (baseline)	34.3	8.3	0.001	23.1	9.7	0.001
Eosinophil Levels
	Baseline			Post-Intervention
	mean	SD	p-value	mean	SD	p-value
Intervention (probiotics)	5.7	0.7		5.8	0.8
Control (baseline)	5.9	0.6		5.8	0.7
IgE Levels
	Baseline			Post-Intervention
	mean	SD	p-value	mean	SD	p-value
Intervention (probiotics)	4.7	1.5		4.9	1.5
Control (baseline)	4.5	2		4.7	1.2

## Sheet: Jeong 2020
Agreed
Study Identification
Sponsorship source	This work was supported by ILDONG Pharmaceutical Co., Ltd, Seoul, Korea.
Country	Korea
Setting	Department of Pediatrics, Ajou University
Comments	n/a
Authors name	Sooyoung Lee
Institution	Department of Pediatrics, Ajou University School of Medicine,
Email	jsjs87@ajou.ac.kr
Address	Worldcup-ro 164, Yeongtong-gu, Suwon 16499, Korea
Start date	October 27, 2014
End date	May 12, 2016
Setting: Hospital vs. Outpatient	Hospital
Methods
Design	Randomized controlled trial
Group	Parallel group
Other Methods	n/a
Population
Inclusion criteria	One hundred children aged 1-12 years who were diagnosed with moderate AD, defined as SCORing of Atopic Dermatitis (SCORAD) score between 25 and 50, were included in the study.
Exclusion criteria	The following subjects were excluded: (a) subjects with other skin diseases, (b) subjects with immunosuppression, autoimmune diseases, malignancies, and other systemic diseases; (c) subjects taking systemic antibiotics, corticosteroids, and immunosuppressants for AD within 4 weeks of screening; (d) subjects taking medications such as antihistamines, oriental medicine, and other supplements for AD…
Group differences	total subjects vs. subjects with atopic dermatitis for greater than 50 months duration
Total sample size	100 children
Number of withdrawals	34
Reason for withdrawals	received prohibited medication, immunoassay was not performed, missing immunoassay data, <70% adherence, >115% adherence, subjects with AE mycosis
Recruitment Period	October 2017, 2014 to May 12, 2016
Years of Follow Up ± SD	n/a
Total Person Years of Follow Up ± SD	n/a
How "Probiotic" is Defined	Probiotics (mainly live form of bacteria); investigated the therapeutic effect of tyndallized Lactobacillus rhamnosus IDCC 3201 (Lactobacillus rhamnosus IDCC 3201 tyndallizate, RHT3201) on AD in children. RHT3201 was produced using a modified tyn- dallization method by repeated heat and pressure treatment of in- dustrially grown L rhamnosus IDCC 3201, which was isolated from a Korean breastmilk-f…
Type of probiotic	Lactobacillus rhamnosus (IDCC 3201, isolated from the feces of a Korean breast- fed infant, repeated heat-treated and incubated, RHT3201
	Intervention	Control	Overall
Mean age (years) ± SD	Full PP Set: 5.67 ± 3.30 ; AD >50 months: 8.18 ± 2.24	Full PP Set: 5.33 ± 2.53; AD >50 months: 7.50 ± 1.68	n/a
Type of Atopic Condition	Atopic Dermatitis	Atopic Dermatitis	n/a
Current Treatment for Atopic Condition	n/a	n/a	n/a
Mean SCORAD indices at baseline ± SD	Total subjects: 38.15 +/- 7.09, Subjects with AD for >50 months duration: 38.19 +/- 6.88	Total subjects: 36.49 +/- 7.20, Subjects with atopic dermatitis for >50 month duration: 39.99 +/- 6.38	n/a
Disease Duration	Full PP Set: 58.18 ± 39.75 ; AD> 50 months: 9.71 ± 25.41	Full PP Set: 48.12 ± 31.16 ; AD> 50 months: 83.33 ± 19.48	n/a
Nasal Symptom Score, Non-Nasal Symptom Score, Sleep Quality	n/a	n/a	n/a
Measurement of Baseline Cytokine Levels	n/a	n/a	n/a
How atopic condition is defined	Atopic dermatitis (AD) is characterized by intense itching, eczema- tous skin lesions with typical locations, and chronic and relapsing features	Atopic dermatitis (AD) is characterized by intense itching, eczema- tous skin lesions with typical locations, and chronic and relapsing features	n/a
How probiotic exposure is defined	n/a	n/a	n/a
Measurement of Baseline Eosinophil Levels	n/a	n/a	n/a
Measure of IgE	n/a	n/a	n/a
Family History of Allergy	Full PP Set: Y: 27 (81.82), N: 6 (18.18); AD> 50 months: Y: 13 (76.47), N: 4(23.53)	Full PP Set: Y: 24 (72.73), N: 9 (27.27); AD> 50 months: Y: 10 (83.33), N: 2(16.67)	n/a
Sex (Male or Female) ± SD	Full PP Set: M: 18, F:15; AD> 50 months: M: 12, F:5	Full PP Set: M: 12, F:21; AD> 50 months: M: 5, F:7	n/a
Interventions
	Intervention	Control
Number of participants allocated	33	33
Dose	RHT3201 at a dose of 1.0 × 1010 CPU/d	none
Frequency
Other	n/a	n/a
Type of Probiotic Administered (if combination, specify)	tyndal- lized Lactobacillus rhamnosus (IDCC 3201, isolated from the feces of a Korean breast- fed infant, repeated heat-treated and incubated, RHT3201	none
Route of Probiotic Administration	oral	oral
Duration of Probiotic Intervention	12 weeks	12 weeks
Outcomes
SCORAD (Objective; Subjective)
	Baseline			Post-Intervention (Week 12)			Follow-ups (Week 6)
	mean	p-value	Total	mean	p-value	Total	mean	p-value	Total
Intervention	38.15	0.3514	0	24.25	0.0283		28.70	0.2906
Control	36.49	0.3514		28.13	0.0283		29.43	0.2906
Ritu Gaikwad
Study Identification
Sponsorship source
Country	Korea
Setting	Department of Pediatrics, Ajou University
Comments
Authors name
Institution
Email
Address
Start date	October 27, 2014
End date	May 12, 2016
Setting: Hospital vs. Outpatient	hospital
Methods
Design	Randomized controlled trial
Group	Parallel group
Other Methods
Population
Inclusion criteria	One hundred children aged 1-12 years who were diagnosed with moderate AD, defined as SCORing of Atopic Dermatitis (SCORAD) score between 25 and 50, were included in the study.
Exclusion criteria	excluded: (a) subjects with other skin diseases, (b) subjects with immunosuppression, autoimmune diseases, malignancies, and other systemic diseases; (c) subjects taking systemic antibiotics, corticosteroids, and immunosuppressants for AD within 4 weeks of screening; (d) subjects taking medications such as antihistamines, oriental medicine, and other supplements for AD within 2 weeks screening; a…
Group differences
Total sample size	100 children
Number of withdrawals	38
Reason for withdrawals	received prohibited medication, immunoassay was not performed, missing immunoassay data, <70% adherence, >115% adherence, subjects with AE mycosis
Recruitment Period	October 2017, 2014 to May 12, 2016
Years of Follow Up ± SD
Total Person Years of Follow Up ± SD
How "Probiotic" is Defined
Type of probiotic	Lactobacillus rhamnosus (IDCC 3201, isolated from the feces of a Korean breast- fed infant, repeated heat-treated and incubated, RHT3201
	Intervention	Control	Overall
Mean age (years) ± SD	5.67 +/- 3.30	5.33 +/- 2.53
Type of Atopic Condition	atopic dermatitis	atopic dermatitis
Current Treatment for Atopic Condition
Mean SCORAD indices at baseline ± SD	38.15 +/- 7.09	36.49 +/- 7.20
Disease Duration
Nasal Symptom Score, Non-Nasal Symptom Score, Sleep Quality
Measurement of Baseline Cytokine Levels
How atopic condition is defined
How probiotic exposure is defined
Measurement of Baseline Eosinophil Levels
Measure of IgE
Family History of Allergy	27 (81.82%)	24 (72.23%)
Sex (Male or Female) ± SD	males: 18 (54.55%)	males: 12 (36.36)
Interventions
	Intervention	Control
Number of participants allocated	33	33
Dose	RHT3201 at a dose of 1.0 × 1010 CPU/d
Frequency	1x/day
Other
Type of Probiotic Administered (if combination, specify)	tyndal- lized Lactobacillus rhamnosus (IDCC 3201, isolated from the feces of a Korean breast- fed infant, repeated heat-treated and incubated, RHT3201
Route of Probiotic Administration
Duration of Probiotic Intervention
Outcomes
SCORAD (Objective; Subjective)
	Baseline			Post-Intervention (Week 12)			Follow-ups (Week 6)
	mean	p-value	Total	mean	p-value	Total	mean	p-value	Total
Intervention	-5			-10	0.0165
Control
Soham Kondle
Study Identification
Sponsorship source	This work was supported by ILDONG Pharmaceutical Co., Ltd, Seoul, Korea.
Country	Korea
Setting
Comments
Authors name	Sooyoung Lee
Institution	Department of Pediatrics, Ajou University School of Medicine,
Email	jsjs87@ajou.ac.kr
Address	Worldcup-ro 164, Yeongtong-gu, Suwon 16499, Korea
Start date	October 27, 2014
End date	May 12, 2016
Setting: Hospital vs. Outpatient	Hospital
Methods
Design	Randomized controlled trial
Group	Parallel group
Other Methods
Population
Inclusion criteria	One hundred children aged 1-12 years who were diagnosed with moderate AD, defined as SCORing of Atopic Dermatitis (SCORAD) score between 25 and 50, were included in the study
Exclusion criteria	The following subjects were excluded: (a) subjects with other skin diseases, (b) subjects with immunosuppression, autoimmune diseases, malignancies, and other systemic diseases; (c) subjects taking systemic antibiotics, corticosteroids, and immunosuppressants for AD within 4 weeks of screening; (d) subjects taking medications such as antihistamines, oriental medicine, and other supplements for AD…
Group differences
Total sample size	66
Number of withdrawals
Reason for withdrawals	Withdrew consent
Recruitment Period
Years of Follow Up ± SD	12 weeks
Total Person Years of Follow Up ± SD
How "Probiotic" is Defined	Probiotics (mainly live form of bacteria); investigated the therapeutic effect of tyndallized Lactobacillus rhamnosus IDCC 3201 (Lactobacillus rhamnosus IDCC 3201 tyndallizate, RHT3201) on AD in children. RHT3201 was produced using a modified tyn- dallization method by repeated heat and pressure treatment of in- dustrially grown L rhamnosus IDCC 3201, which was isolated from a Korean breastmilk-f…
Type of probiotic	Lactobacillus rhamnosus IDCC 3201 tyndallizate (RHT3201)
	Intervention	Control	Overall
Mean age (years) ± SD	Full PP Set: 5.67 ± 3.30 ; AD >50 months: 8.18 ± 2.24	Full PP Set: 5.33 ± 2.53; AD >50 months: 7.50 ± 1.68
Type of Atopic Condition	Atopic Dermatitis	Atopic Dermatitis
Current Treatment for Atopic Condition
Mean SCORAD indices at baseline ± SD	SCORAD Total: Full PP Set: Y: 24 (72.73), N: 9 (27.27); AD> 50 months: Y: 10 (83.33), N: 2(16.67)
Disease Duration	Full PP Set: 58.18 ± 39.75 ; AD> 50 months: 9.71 ± 25.41	Full PP Set: 48.12 ± 31.16 ; AD> 50 months: 83.33 ± 19.48
Nasal Symptom Score, Non-Nasal Symptom Score, Sleep Quality
Measurement of Baseline Cytokine Levels
How atopic condition is defined
How probiotic exposure is defined
Measurement of Baseline Eosinophil Levels
Measure of IgE
Family History of Allergy	Full PP Set: Y: 27 (81.82), N: 6 (18.18); AD> 50 months: Y: 13 (76.47), N: 4(23.53)	Full PP Set: Y: 24 (72.73), N: 9 (27.27); AD> 50 months: Y: 10 (83.33), N: 2(16.67)
Sex (Male or Female) ± SD	Full PP Set: M: 18, F:15; AD> 50 months: M: 12, F:5	Full PP Set: M: 12, F:21; AD> 50 months: M: 5, F:7
Interventions
	Intervention	Control
Number of participants allocated	33	33
Dose	dose of RHT3201 was 1.0 × 10^10 CPU/d	none
Frequency	once every 6 weeks	once every 6 weeks
Other
Type of Probiotic Administered (if combination, specify)	Lactobacillus rhamnosus IDCC 3201 tyndallizate (RHT3201)	none
Route of Probiotic Administration	oral	oral
Duration of Probiotic Intervention	12 weeks	12 weeks
Outcomes
SCORAD (Objective; Subjective)
	Baseline			Post-Intervention (Week 12)			Follow-ups (Week 6)
	mean	p-value	Total	mean	p-value	Total	mean	p-value	Total
Intervention	38.15	0.3514		24.25	0.0283		28.70	0.2906
Control	36.49	3514		28.13	0.0283		29.43	0.2906

## Sheet: Weston 2005
Agreed
Study Identification
Sponsorship source	channel Seven Telethon Research Fellowship. VRI BioMedical supplied funding for immunoglo- bulin E (IgE) analysis
Country	Australia
Setting	Outpatient
Comments	N/A
Authors name	Susan Prescott
Institution	School of Paediatrics and Child Health Research, University of Western Australia
Email	susanp@ichr.uwa.edu.au
Address	PO Box D184, Princess Margaret Hospital, Perth, WA 6840, Australia;
Start date	April 2003
End date	November 2003
Setting: Hospital vs. Outpatient	Outpatient
Methods
Design	Randomized controlled trial
Group	Parallel group
Other Methods	N/A
Population
Inclusion criteria	All children that met the Hanafin and Raijka criteria for AD and had a modified SCORAD score >25.20
Exclusion criteria	Children were ineligible for the study if they had prior exposure to probiotics, were currently taking a course of antibiotics, or had other major medical problems.
Group differences	No significant differences between the groups
Total sample size	56
Number of withdrawals	3
Reason for withdrawals	Three participants withdrew from the study within the first 4 weeks (fig 1). One child experi- enced vomiting on day 5 as part of an intercurrent illness and after commencing antibiotic therapy the parents found multi- ple drug administration difficult and withdrew. Two children (one in each group) withdrew due to refusal of the suspension. Fifty three patients were available for analysis
Recruitment Period	April to November 2003
Years of Follow Up ± SD	2 months
Total Person Years of Follow Up ± SD	8.83 person years
How "Probiotic" is Defined	1 x 10^9 Lactobacillus fermentum VRI-033 PCC
Type of probiotic	1*10^9 Lactobacillus fermentum CFU VRI-033 PCC; Probiomic
	Intervention (Probiotic)	Control (Placebo)	Overall
Mean age (years) ± SD	11.5 (months) (4.2)	10.3 (months) (3.23)	N/A
Type of Atopic Condition	Atopic Dermatitis	Atopic Dermatitis	Atopic Dermatitis
Current Treatment for Atopic Condition	Topical corticosteroids	Topical corticosteroids	Topical corticosteroids
Mean SCORAD indices at baseline ± SD	40.8 ± 6.8	44.0 ± 10.4	N/A
Disease Duration	N/A	N/A	N/A
Nasal Symptom Score, Non-Nasal Symptom Score, Sleep Quality	N/A	N/A	N/A
Measurement of Baseline Cytokine Levels	N/A	N/A	N/A
How atopic condition is defined	Atopic dermatitis (AD) is a common debilitating disease that has been increasing in prevalence in the Western world	Hanafin and Raijka criteria for AD and a modified SCORAD score >25	Hanafin and Raijka criteria for AD and a modified SCORAD score >25
How probiotic exposure is defined	Oral consumption of probiotic reconstituted with 5–10 ml of water	Oral consumption of probiotic reconstituted with 5–10 ml of water	Oral consumption of probiotic reconstituted with 5–10 ml of water
Measurement of Baseline Eosinophil Levels	N/A	N/A	N/A
Measure of IgE	31.8 (4.3) kU/l	35.7 (5.95) kU/l	N/A
Family History of Allergy	Yes: 16 (57%), No: 12 (43%)	Yes: 12 (43%), No: 16 (57%)	N/A
Sex (Male or Female) ± SD	Male: 14 (50%), Female: 14 (50%)	Male: 16 (57%), Female: 12 (43%)	N/A
Interventions
	Intervention (Probiotic)	Control (Placebo)
Number of participants allocated	28	28
Dose	1 x 10^9 CFU Lactobacillus fermentum VRI-033 PCC freeze dried powder reconstituted in 5-10 ml of water	Maltodextran without probiotics freeze dried powder reconstituted in 5-10 ml of water
Frequency	Twice Daily	Twice Daily
Other	N/A	N/A
Type of Probiotic Administered (if combination, specify)	L fermentum VRI-003 PCC	N/A
Route of Probiotic Administration	Both supplements were dispensed as a stable powder in identical individual 1 g sachets, reconstituted by parents with 5–10 ml of water and adminis- tered orally as a suspension.	Both supplements were dispensed as a stable powder in identical individual 1 g sachets, reconstituted by parents with 5–10 ml of water and adminis- tered orally as a suspension.
Duration of Probiotic Intervention	8 weeks	for 8 weeks
Outcomes
SCORAD (Objective; Subjective)
	Baseline				Follow-ups (8 weeks)				Post-Intervention (16 weeks)
	mean	SD	Min	Max	mean	SD	Min	Max	mean	SD	Min	Max
Intervention (Probiotic)	40.8	6.8			-18.2		-22.1	-2.4	-17		-24.6	-9.8
Control (Placebo)	44.0	10.4			-10.2		-23	3.6	-12		-20	5
Sean Chang
Study Identification
Sponsorship source
Country	Australia
Setting	Outpatient
Comments
Authors name	Susan Prescott
Institution	School of Paediatrics and Child Health Research, University of Western Australia
Email	susanp@ichr.uwa.edu.au
Address	School of Paediatrics and Child Health Research, University of Western Australia, PO Box D184, Princess Margaret Hospital, Perth, WA 6840, Australia
Start date
End date
Setting: Hospital vs. Outpatient	Outpatient
Methods
Design	Randomized controlled trial
Group	Parallel group
Other Methods
Population
Inclusion criteria	Children aged from 6 to 18 months with moderate or severe AD
Exclusion criteria	Prior exposure to probiotics, were currently taking a course of antibiotics, or had other major medical problems
Group differences	No significant differences between the groups
Total sample size	56
Number of withdrawals	3
Reason for withdrawals	Refusal of intervention, incurrent illness, intolerance of intervention
Recruitment Period	April to November 2003
Years of Follow Up ± SD	0
Total Person Years of Follow Up ± SD	0
How "Probiotic" is Defined	1 x 10^9 Lactobacillus fermentum VRI-033 PCC
Type of probiotic	1 x 10^9 Lactobacillus fermentum VRI-033 PCC
	Intervention (Probiotic)	Control (Placebo)	Overall
Mean age (years) ± SD	11.5 ± 4.2	10.3 ± 3.23
Type of Atopic Condition	Atopic Dermatitis	Atopic Dermatitis	Atopic Dermatitis
Current Treatment for Atopic Condition	Topical corticosteroids	Topical corticosteroids	Topical corticosteroids
Mean SCORAD indices at baseline ± SD	40.8 ± 6.8	44.0 ± 10.4
Disease Duration
Nasal Symptom Score, Non-Nasal Symptom Score, Sleep Quality	N/A	N/A	N/A
Measurement of Baseline Cytokine Levels
How atopic condition is defined	Hanafin and Raijka criteria for AD and a modified SCORAD score >25	Hanafin and Raijka criteria for AD and a modified SCORAD score >25	Hanafin and Raijka criteria for AD and a modified SCORAD score >25
How probiotic exposure is defined	Oral consumption of probiotic reconstituted with 5–10 ml of water	Oral consumption of probiotic reconstituted with 5–10 ml of water	Oral consumption of probiotic reconstituted with 5–10 ml of water
Measurement of Baseline Eosinophil Levels
Measure of IgE	31.8	35.7
Family History of Allergy
Sex (Male or Female) ± SD	14M, 14F	16M, 12F
Interventions
	Intervention (Probiotic)	Control (Placebo)
Number of participants allocated	28	28
Dose	1 x 10^9 CFU Lactobacillus fermentum VRI-033 PCC freeze dried powder reconstituted in 5-10 ml of water	Maltodextran without probiotics freeze dried powder reconstituted in 5-10 ml of water
Frequency	Twice Daily	Twice Daily
Other
Type of Probiotic Administered (if combination, specify)	L fermentum VRI-003 PCC	N/A
Route of Probiotic Administration	Oral	N/A
Duration of Probiotic Intervention	8 weeks	N/A
Outcomes
SCORAD (Objective; Subjective)
	Baseline				Follow-ups (8 weeks)				Post-Intervention (16 weeks)
	mean	SD	Min	Max	mean	SD	Min	Max	mean	SD	Min	Max
Intervention (Probiotic)	40.8	6.8			-18.2		-22.1	-2.4	-17		-24.6	-9.8
Control (Placebo)	44.0	10.4			-10.2		-23	3.6	-12		-20	5
Soham Kondle
Study Identification
Sponsorship source	channel Seven Telethon Research Fellowship. VRI BioMedical supplied funding for immunoglo- bulin E (IgE) analysis
Country	Australia
Setting
Comments
Authors name	Susan Prescott
Institution	School of Paediatrics and Child Health Research, University of Western Australia
Email	susanp@ichr.uwa.edu.au
Address	PO Box D184, Princess Margaret Hospital, Perth, WA 6840, Australia;
Start date	April 2003
End date	November 2003
Setting: Hospital vs. Outpatient	Outpatient clinics
Methods
Design	Randomized controlled trial
Group	Parallel group
Other Methods
Population
Inclusion criteria	All children that met the Hanafin and Raijka criteria for AD and had a modified SCORAD score >25.20
Exclusion criteria	Children were ineligible for the study if they had prior exposure to probiotics, were currently taking a course of antibiotics, or had other major medical problems.
Group differences
Total sample size	53
Number of withdrawals	6
Reason for withdrawals	Three participants withdrew from the study within the first 4 weeks (fig 1). One child experi- enced vomiting on day 5 as part of an intercurrent illness and after commencing antibiotic therapy the parents found multi- ple drug administration difficult and withdrew. Two children (one in each group) withdrew due to refusal of the suspension. Fifty three patients were available for analysis
Recruitment Period	April and November 2003
Years of Follow Up ± SD
Total Person Years of Follow Up ± SD
How "Probiotic" is Defined	therapeutic bacterial product
Type of probiotic	(1*10^9 Lactobacillus fermentum CFU VRI-033 PCC; Probiomic
	Intervention (Probiotic)	Control (Placebo)	Overall
Mean age (years) ± SD	11.5 (months) (4.2)	10.3 (months) (3.23)
Type of Atopic Condition	Atopic Dermatitis
Current Treatment for Atopic Condition
Mean SCORAD indices at baseline ± SD	40.8 (6.8)	44.0 (10.4)
Disease Duration
Nasal Symptom Score, Non-Nasal Symptom Score, Sleep Quality
Measurement of Baseline Cytokine Levels
How atopic condition is defined	Atopic dermatitis (AD) is a common debilitating disease that has been increasing in prevalence in the Western world
How probiotic exposure is defined
Measurement of Baseline Eosinophil Levels
Measure of IgE	31.8 (4.3)	35.7 (5.95)
Family History of Allergy	Yes: 16 (57), No: 12 (43)	Yes: 12 (43), No: 16 (57)
Sex (Male or Female) ± SD	Male: 14 (50), Female: 14 (50)	Male: 16 (57), Female: 12 (43)
Interventions
	Intervention (Probiotic)	Control (Placebo)
Number of participants allocated	26	27
Dose	1*10^9 Lactobacillus fermentum CFU	maltodextrin
Frequency	twice daily	twice daily
Other
Type of Probiotic Administered (if combination, specify)	Lactobacillus fermentum
Route of Probiotic Administration	Both supplements were dispensed as a stable powder in identical individual 1 g sachets, reconstituted by parents with 5–10 ml of water and adminis- tered orally as a suspension.	Both supplements were dispensed as a stable powder in identical individual 1 g sachets, reconstituted by parents with 5–10 ml of water and adminis- tered orally as a suspension.
Duration of Probiotic Intervention	for 8 weeks	for 8 weeks
Outcomes
SCORAD (Objective; Subjective)
	Baseline				Follow-ups (8 weeks)				Post-Intervention (16 weeks)
	mean	SD	Min	Max	mean	SD	Min	Max	mean	SD	Min	Max
Intervention (Probiotic)	40.8	6.8			-18.2		-22.1	-2.4	-17		-24.6	-9.8
Control (Placebo)	44.0	10.4			-10.2		-23	3.6	-12		-20	5

[truncated: 15 more sheets: Chen 2010, Woo 2010, Anania 2021, Basturk 2020, Gerasimov 2010, Torii 2011, Jerzynska 2016, Wang 2015, Huang 2018, Grüber 2007, Wang 2004, MiragliaDelGiudice 2017, Hol 2008, Nermes 2011, deAraujo 2017]
