# Supplementary material for: Impact of Probiotics on Atopic Dermatitis in Pediatric Patients: A Systematic Review and Meta-Analysis
Source: Medicina (Kaunas). 2025 Nov 24;61(12):2090. doi: 10.3390/medicina61122090 (PMC12735213; doi:10.3390/medicina61122090)
Supplement: Supplementary file 1 [file medicina-61-02090-s001.zip › File S3. Risk of Bias Tables.xlsx]

## Sheet: Sheet1
Study ID	Sequence Generation			Allocation concealment			Blinding of participants and personnel for All outcomes			Blinding of outcome assessors for All outcomes			Incomplete outcome data for All outcomes			Selective outcome reporting			Other sources of bias
	Judgement	Quotes	Comments	Judgement	Quotes	Comments	Judgement	Quotes	Comments	Judgement	Quotes	Comments	Judgement	Quotes	Comments	Judgement	Quotes	Comments	Judgement	Quotes	Comments
Cukrowska 2021	low			low	he probiotic preparation and placebo were		low	This was a randomized, double-blind, placebo-controlled, parallel-group study		low	This was a randomized, double-blind, placebo-controlled, parallel-group study		low	During a three-month intervention period, a total of eight probiotic-group patients and six		high		Differences between baseline values	low	Another limitation of our study is associated with the lack of systematic
					supplied by Biomed S.A., Cracow, Poland, in a way that was suitable for blinded dispens-									placebo-group patients were excluded from the study for the following reasons: antibiotic						verification of the actual probiotic/placebo administration or checking for the use of other
					ing.									therapy (n = 4 in each group), refusal to take the probiotic (n = 2) or placebo preparation						dietary supplements
														(n = 1), and failure to attend a study visit (n = 2 in the probiotic group and n = 1 in the
														placebo group). Additionally, parents of three children (n = 1 in the probiotic group and
														n = 2 in the placebo group) refused to continue the study due to AD symptom exacerba-
														tion. In consequence, a total of 134 children (66 receiving the probiotic preparation and
														68 receiving placebo) completed the three-month intervention.
Carucci 2022	low	The randomization performed by the research team was based on a					low	Each treatment was numbered according to the randomization					low			low			unclear	Also, regarding the specific IgE serum levels we did not find a
		list of consecutive numbers with an allocation ratio of 1:1 to one of						scheme without any reference to the group assignment, which was												modulation by LGG. It should be considered that we excluded pa-
		two groups of 12-week intervention:						known only to the statistician who generated the list and to the lab-												tients affected by allergies, and this aspect of the trial design could
		• Group A, received placebo capsule once a day.						oratory technician who prepared the packages. The packages and												impact this outcome
		• Group B, received isocolor and isosmell capsule containing						content of treatments were indistinguishable.
		1 x 1010 CFU LGG once a day.
Navarro-López 2018	low	Patients were then assigned to 1		low	The probiotic and placebo pills were matched		low	The study design was a double-blind, 2-arm placebo-controlled		low	The study design was a double-blind, 2-arm placebo-controlled		low		3 subjects lost to follow-up	low			low
		of the 2 trial arms (probiotics or control) following a comput-			for size, shape, and volume of contents (gelatin capsules of			trial with stratified randomization by baseline variables (ratio,			trial with stratified randomization by baseline variables (ratio,
		Key Points			9.85 × 16.4 mm) and were dispensed by the pharmacy			1:1)			1:1)
		Question Can treatment with an oral probiotic reduce the
		SCORAD index and the use of topical steroids in children with
		moderate atopic dermatitis?
		Findings This randomized clinical trial of 50 children treated with
		a mixture of probiotics or placebo for 12 weeks found that
		SCORAD and topical steroid use decreased significantly in the
		probiotic group compared with the placebo group.
		Meaning This probiotic is an effective and safe coadjuvant
		treatment to reduce the SCORAD index and topical steroid use in
		children with moderate atopic dermatitis.
		Research Original Investigation
		Probiotic Strains for Children With Moderate Atopic Dermatitis
		E2
		JAMA Dermatology Published online November 8, 2017 (Reprinted)
		jamadermatology.com
		© 2017 American Medical Association. All rights reserved.
		Downloaded From: by a University of Chicago Libraries User on 11/08/2017
		erized randomization list that been previously prepared for
		each stratum by the principal investigator of the study
		(V.N.-L.)
Isolauri 2000	low	Randomized double-blind study, the patients were		unclear			low			low			unclear			low		p value is 0.002	low
		divided into three groups; two were weaned to a probiotic-
		supplemented extensively hydrolysed whey formula (Peptidi-
		Tutteli, Valio Ltd, Helsinki, Finland) and one to the same
		formula without probiotics
D'Auria 2021	low		Participants were then randomized, using computer-generated 4- block design lists, drawn up by a statistician. Both the investigators and the subjects were blinded throughout the study regarding the assignment of the experimental product vs placebo.	low		Participants were then randomized, using computer-generated 4- block design lists, drawn up by a statistician. Both the investigators and the subjects were blinded throughout the study regarding the assignment of the experimental product vs placebo.	low		A prospective, randomized, double-blind, 2-arm placebo-controlled trial was conducted at Department of Pediatrics, Vittore Buzzi Chil­dren’s Hospital in Milan (Italy).	low		A prospective, randomized, double-blind, 2-arm placebo-controlled trial was conducted at Department of Pediatrics, Vittore Buzzi Chil­dren’s Hospital in Milan (Italy).	low		Five patients were excluded after randomization because they did not receive the allocated intervention.	low			low
Brouwer 2006	low			low						low			low			low			unclear	In our study, we also found a statistically
																				significant improvement of SCORAD during the baseline
																				period, even in infants in whom CMA was subsequently
																				excluded. This highlights the need for between-group
																				comparisons to assess the true effect of interventions in
																				patient populations.
Han 2012	low		Patients were randomized and double-blindly received either probiotic or placebo treatments using a computer-generated list of random numbers. The random number list was prepared and posted on the fronts of the bags containing the materials by an investigator who was not involved clinically in the trial.	low		Patients were randomized and double-blindly received either probiotic or placebo treatments using a computer-generated list of random numbers. The random number list was prepared and posted on the fronts of the bags containing the materials by an investigator who was not involved clinically in the trial.	low	Patients were randomized and double-blindly		low	The random number		low		The exclusion criteria is clear and others were excluded due to poor compliance and use of non-approved treatment.	low			low
								received either probiotic or placebo treatments using a com-			list was prepared and posted on the fronts of the bags
								puter-generated list of random numbers			containing the materials by an investigator who was not
											involved clinically in the trial
Ahn 2020	low		This study was designed as a double-blinded, placebo-controlled, randomized study.	low		Formulations were all dispensed by a technician with investigators and subjects blinded to the identity of the intervention.	low		double-blinded was mentioned but there was no elaboration on how this was done	low		probiotics and placebos were identical in color, taste, smell, packing, and manner of administration and all formulations were dispensed by a technician	low		The following 29 subjects were excluded: 5 subjects with severe AD, 19 with loss of symptoms prior to probiotics administration, 3 with recent use of topical steroids, and 2 that were lost to follow-up. The remaining 95 subjects were randomly assigned and equally distributed between the two groups. However, there were 13 additional drop-outs who withdrew from the study; these included those who t…	low			low
Jeong 2020	low			low			low			unclear			low		Both attritions and exclusions were mentioned and clearly not included.	low	However, to overcome these weak points, we performed statisti-	Addressing limitations	high	9.71 ± 25.4	Confusing data Minor Errors/contradictions in data reporting
																	cal analysis with adjustment for the amount of emollient and TCS
																	used to minimize these influences
Weston 2005	low		The groups were stratified and block randomised according to	low	The groups were stratified and block randomised according to		low			low	The study design is a randomised double blind placebo		low		Accounted for attrition by selecting larger population size	high		Data does not have consistent p values or reporting. 0.03 p value was listed in table 2.	low
			the following criteria: (a) modified SCORAD (25–50; 50 and		the following criteria: (a) modified SCORAD (25–50; 50 and						controlled trial.
			over), (b) current topical corticosteroid potency (none; mild		over), (b) current topical corticosteroid potency (none; mild
			or moderate; potent or very potent),22 and (c) age (6 to		or moderate; potent or very potent),22 and (c) age (6 to
			12 months; 12 months and over).		12 months; 12 months and over).
Chen 2010	low	This clinical trial was a double-blind, randomized,					low	This clinical trial was a double-blind, randomized,					low		Intervention: 4 discontinued intervention, 4 had an URI, 2 incomplete diary record	low		There were six patients with one or more protocol deviations, with no difference between treatments. However, none of the protocol deviations justified exclusion of the data from the analysis, and all the available data were included.	low
		placebo-controlled study conducted in the allergy and						placebo-controlled study conducted in the allergy and							Placebo: 5 discontinued intervention, 5 had an URI,
		asthma clinic of the Department of Pediatrics at the						asthma clinic of the Department of Pediatrics at the
		National Cheng Kung University Hospital between						National Cheng Kung University Hospital between
		October 2006 and March 2007.						October 2006 and March 2007
Woo 2010	low		Patients were randomized in a double-blind design to receive either probiotic or placebo treatment (pg 2).	low		Patients were randomized in a double-blind design to receive either probiotic or placebo treatment (pg 2).	low		Patients were randomized in a double-blind design to receive either probiotic or placebo treatment (pg 2).	low		Patients were randomized in a double-blind design to receive either probiotic or placebo treatment (pg 2).	low	Of these patients,	attrition was noted.	low	One limitation in this study is the lack of a variable that		low
														13 were withdrawn because of refusal to ingest the powder,			accounts for the allergic constitution of the host, which has
														nonattendance at scheduled visits, poor compliance, and in-			been observed to affect the response to probiotics.9,13 How-
														gestion of other probiotic agents. No significant differences			ever, the confounding potential of the sensitization status of
														in dropout rates were observed between the groups (P			individual patients seems to be low in this study because there
														.11).			was no significant difference in allergic constitution between
														Compliance was good, with 91% of doses administered and			the 2 groups. Another limitation that we have considered
														no difference between the 2 groups (P			is the possibility of failure to capture the fluctuating nature
														.75). The full			of the AEDS. Disease activity in AEDS can fluctuate widely
														analysis set used for the efficacy analyses thus included 41			in the short-term,29 and, consequently, isolated measurements
														patients in the probiotic group and 34 patients in the placebo			might be unable to indicate the underlying trend and lead to
														group			incorrect conclusions. Therefore, although the SCORAD
																	score decrease was of greater magnitude in the probiotic
																	group than in the placebo group during 12 weeks of treat-
																	ment, more prolonged observation to assess the efficacy of
																	probiotics seems to be required
Anania 2021	low			low			low			low			low			low			low
Basturk 2020	low		patients diagnosed were directed to Pediatric GI Nurse and dietary supplement boxes labelled with code numbers only and package ingredients were unknown and randomly given to patients and randomized	low	Paediatric Gastroenterology Nurse and dietary supplement		low	The ingredients of the dietary supplements were unknown to		low	The ingredients of the dietary supplements were unknown to		low	six participants did not complete the study and were		low			unclear		To detect an absolute difference of 20% with clinical significance of 0.05 and power of 80% a sample size of 60 placebo and 60 probiotic would be required but the study only had 48 and 52 patients. The cow's milk free dietary was also stopped after the intervention and thus after this some recurrences might be seen so the optimum duration might not be indicated of the LGG treatment. To detect an …
					boxes that were labelled with code numbers only and that			the doctor, nurse and patient and which code number included			the doctor, nurse and patient and which code number included			excluded from analysis (probiotic, n = 3; placebo, n = 3).
					the package ingredients were unknown were randomly given			what was only known by the manufacturer.			what was only known by the manufacturer.
					to the patients and randomisation was provided
Gerasimov 2010	low		Randomized using computer generated random codes to recieve either probiotic or placebo treatment Randomized using computer generated random codes to recieve either probiotic or placebo treatment	low		formulation dispensed by a technician with investigator and patient blinded regarding the identity of the treatment and compliance assessed by weight of remaining powder	low		formulations dispensed by technician	low			low	To		low			high		Medium high -- no limitations mentioned and no limitations addressed.
														account for possible withdrawals and losses during follow-up, it
														was necessary to recruit approximately 120 patients.
Torii 2011	low		Randomization was performed by members of the site management organization who were not involved with the study and who used a computer-generated permuted randomization in each institution.	low		Randomization was performed by members of the site management organization who were not involved with the study and who used a computer-generated permuted randomization in each institution.	low		The study was performed in a randomized, double-blinded,	low		The study was performed in a randomized, double-blinded,	low		Of these, 10 patients were excluded from the analysis for the following reasons: noncompliance with scheduled visits, antibiotic use for skin infections, antibiotic use for systemic mycoplasma infection and inadequate compliance with the necessary skin care.	low			low
									placebo-controlled manner.			placebo-controlled manner.
			In this study, the institution was considered a stratification factor because of a possible symptom evaluation bias using the Atopic Dermatitis Area and Severity Index (ADASI) scoring system between the facilities.			In this study, the institution was considered a stratification factor because of a possible symptom evaluation bias using the Atopic Dermatitis Area and Severity Index (ADASI) scoring system between the facilities.
Jerzynska 2016	low	All suitable subjects		low			low	. To blind		low	Children were		unclear			unclear			unclear
		were randomized according to a computer-generated						studied drugs, probiotic, vitamin D, and placebo were			treated at least 8 weeks before the grass-pollen season
		allocation schedule into the three treatment arms: the						prepared in wafers with 0.3 mg of lactose by the hos-			and through the entire season, for a total of at least 20
		SLIT group combined with probiotic supplementation						pital pharmacy.			weeks after randomization. To assess adherence to the
		(SLIT-probiotic, n									treatment, all the subjects treated with SLIT were asked
		25), the SLIT group combined									to bring all empty packages to the last visit
		with vitamin D 1000 IU supplementation (SLIT-vita-
		min D, n
		25), and the SLIT group with placebo
		(SLIT-placebo, n
		25). The control group included
		children allergic to grass pollen who were not qualified
		for AIT (control, n
		25). All the subjects were re-
		cruited from our specialty clinic setting
Wang 2015	low	Participants were randomized, using computer-generated 4-block design lists, drawn up by a statistician,		low	Participants were randomized, using computer-generated 4-block design lists, drawn up by a statistician,		low	All investigators, study nurses, and participants were		low	All investigators, study nurses, and participants were		low	To allow for a 20% loss		low			low
		with stratification according to age, gender, AD severity, and current use of topical steroids, to receive			with stratification according to age, gender, AD severity, and current use of topical steroids, to receive			blind to treatment assignment for the duration of the study.			blind to treatment assignment for the duration of the study.			due to ineligibility or withdrawal, 240 children were targeted for enrolment.
		either the probiotic-treatment group or the control group			either the probiotic-treatment group or the control group
Huang 2018	low		The children were randomized using computer-generated 4-block design lists created by a statistician, with stratification according to age, sex, severity, and current medication use.	low	Capsules were prepared and coded by GenMont Biotech Inc. (in their Current Good		low	We assessed the eligibility		low	capsule count was performed monthly to ensure that the capsules were taken as		low		The five patients left after allocation were lost in the follow up and discontinued intervention.	low			low
					Manufacturing Practice–certified facilities, Tainan, Taiwan) and dispensed by a study nurse. The			of 160 recruited children and randomly allocated them to four groups, with 40 participants in each			applicable. Randomization code was deciphered only at the end of the trial
					children were randomized using computer-generated 4-block design lists created by a statistician, with			group (Figure 1). The groups were then randomized to receive LP, LF, LP + LF, or placebo for 3 months.
					stratification according to age, sex, severity, and current medication use.			All the investigators, study nurses, and participants were blinded to treatment assignment over the
								study duration. A
Grüber 2007	low	56 patients in the		low	56 patients in the		low	rospective randomized, double-		low	The design of the study was a prospective randomized, double-		low	. Four children were withdrawn from the study		low			low
		verum group and 50 patients in the placebo group (106 patients			verum group and 50 patients in the placebo group (106 patients			blind, placebo-controlled trial with two parallel groups.			blind, placebo-controlled trial with two parallel groups.			because of protocol violation.
		total) were randomized consecutively according a computerized			total) were randomized consecutively according a computerized
		randomization list generated with sas version 8e (SAS Institute,			randomization list generated with sas version 8e (SAS Institute,
		Cary, NC, USA). Probiotic and placebo capsules were matched for			Cary, NC, USA). Probiotic and placebo capsules were matched for
		appearance, taste, smell, and packing.			appearance, taste, smell, and packing
Wang 2004	low		They were randomized into the LP-33 group (n = 60) and the placebo group (n = 20).	low		They were randomized into the LP-33 group (n = 60) and the placebo group (n = 20).	low		The study is a randomized, double-blind, placebo-controlled trial.	low		The study is a randomized, double-blind, placebo-controlled trial.	low		They had no withdrawals after the second screening.	low			low	Informed
																				written consent was obtained from each patient
																				and from a parent or legal guardians of eligible
																				children if the patient was under 18 years of age.
																				This study was approved by the Ethics Commit-
																				tee of the hospital.
MiragliaDelGiudice 2017	low	randomly (1:1 ratio) subdivided in two		low			unclear			unclear			unclear			high		On the other hand, the main limitation of this study is	high		No clear baseline characteristics given and no clear stratification of groups.
		groups: placebo-treated (Group A) and actively-treated																the limited number of enrolled patients. So, it should be
		(Group B)																considered as preliminary experience that should be pos-
																		sibly confirmed by a multicenter trial enrolling larger
																		population of allergic children
Hol 2008	low		The groups were stratified and block randomized according to age at inclusion (<20 weeks or 20 weeks), birth weight (<2500 g or 2500 g), and (reported) atopic diseases in first-degree relatives (yes or no). A computerized randomization schedule was prepared by the biostatistician.	low	The groups were stratified and block randomized according to age at					low	The Cow’s Milk Allergy Modified by Elimination and Lactobacilli		low		Seventy-four infants with negative CM challenge results were not included.	low			unclear	It can be argued that not all the included infants had
					inclusion (<20 weeks or 20 weeks), birth weight (<2500 g or 2500 g), and						(CAMEL) project was a randomized, double-blind, placebo-controlled study									CMA because we applied an open food challenge and because of
					(reported) atopic diseases in first-degree relatives (yes or no). A computerized										13 dropouts lost to follow ip or retracted IC					subsequent bias at inclusion. This could also explain the relatively
					randomization schedule was prepared by the biostatistician															low rate of IgE-sensitized infants in our studies compared with
																				those in other published cohorts.4
Nermes 2011	low		The study design was a randomized, double-blind controlled trial.				low		The study design was a randomized, double-blind controlled trial.	low		The study design was a randomized, double-blind controlled trial.	low		2 discontinued, 1 had an AD exacerbation, 1 violated the protocol	low			low
deAraujo 2017	low		randomised, double-blind, parallel and placebo-controlled clinical trial	low		double blind	low		containers with probiotic mixture or placebo (number of containers and sequence were hiding were completed by the same professional that did randomisation assignment)	low		randomisation allocation sequence involved sequentially numbered containers generated using Randomization Plan software by physiotherapist	low		2 subjects discontinued intervention due to moving to a different city	low			low	Another limitation of the study could be the recall bias of
																				symptoms by parents or caregivers; however, this limitation was
																				minimized by scheduling visits often and through the use of inter-
																				vention and follow-up diaries
